# Supplementary material for: GC content shapes mRNA storage and decay in human cells
Source: eLife. 2019 Dec 19;8:e49708. doi: 10.7554/eLife.49708 (PMC6944446; doi:10.7554/eLife.49708)
Supplement: Supplementary file 1. — Sheet1: polysome profiling after siDDX6 in HEK293 cells. Sheet2: transcriptome after shDDX6 in K562 cells. Sheet3: DDX6 CLIP in K562 cells. Sheet4: transcriptome after siXRN1 in HeLa cells. Sheet5: transcriptome after shXRN1 in HCT116 cells. Sheet6: transcriptome after siPAT1B in HEK293 cells. [file elife-49708-supp1.xlsx]

## Sheet: siDDX6 (HEK293)
Supplementary Table 1, sheet 1
transcriptome and translatome following DDX6 silencing in HEK293 cells
Name	logFC total	logFC polysome	padj	logFC polysome/total
SGK3	-0.19238	2.40232	0.0237302	2.5947
ELSPBP1	-0.0797566	1.82194	0.111812	1.90169
HNRNPA1L2	0.289948	1.76467	2.98576e-55	1.47472
ZNF257	0.215815	1.74208	0.129523	1.52626
GNG10	-0.0505924	1.66496	0.120663	1.71555
POM121L1P	0.00148909	1.65679	0.141129	1.6553
TMEM93	-0.17829	1.61199	0.0545017	1.79028
SGCG	-0.180409	1.56825	0.207852	1.74865
GPR87	-0.198333	1.52923	0.0454372	1.72757
RTN4RL2	0.7303	1.50358	0.153719	0.773285
DES	1.82746	1.49614	0.0850319	-0.331322
AKAP2	0.0862352	1.48616	0.156831	1.39992
USH1G	0.325564	1.46492	0.0610613	1.13935
G0S2	0.866058	1.45712	1.11821e-06	0.591067
HIST1H4K	0.416004	1.42125	0.00367669	1.00525
NES	0.870842	1.38558	1.03331e-09	0.514741
EGR3	0.300219	1.37463	0.0383877	1.07441
TAS2R39	0.188831	1.37208	0.216168	1.18325
ULK4P3	-0.283209	1.35614	0.334067	1.63935
ADAM28	-0.200199	1.32909	0.305417	1.52929
C1orf100	0.283403	1.31651	0.269144	1.03311
CAPN12	0.574262	1.29145	0.312697	0.71719
FGF18	-0.378927	1.28572	0.388557	1.66464
C1orf172	0.613305	1.28014	0.122442	0.666838
PRR15	0.617745	1.27541	0.11252	0.657664
ANXA2P1	-0.152198	1.26897	0.116948	1.42116
OVCA2	0.4902	1.25646	0.314347	0.766257
DMRT1	1.04843	1.25453	0.355473	0.206102
PSMB9	0.263417	1.2536	0.248002	0.990182
IFI44	0.821358	1.2406	0.248002	0.419246
C1orf61	-0.218966	1.22337	0.447771	1.44233
CXorf58	0.221558	1.21178	0.186227	0.990221
FOXB1	0.503052	1.18567	0.176047	0.682615
DHRS2	0.950795	1.17648	2.85081e-05	0.22569
SERPINE3	-0.484906	1.15556	0.471223	1.64047
BDKRB2	1.24684	1.15472	0.0478606	-0.0921226
OR6A2	-0.633019	1.15052	0.390667	1.78353
C17orf78	0.127771	1.139	0.415054	1.01123
PNLDC1	0.585643	1.13562	0.449087	0.549982
CCNA1	1.071	1.13342	0.310484	0.0624283
SCLY	0.466487	1.13145	0.0041408	0.664964
RPSAP58	-0.197109	1.12562	7.15188e-10	1.32273
MMP13	0.825539	1.12221	0.075831	0.296669
CHRNA9	0.775012	1.11564	0.351151	0.340633
KYNU	-0.468119	1.11107	0.337819	1.57919
HSPA6	0.334877	1.109	0.393087	0.774127
ECM1	0.321288	1.09925	0.275239	0.77796
HIST1H1T	0.931132	1.08447	0.00260495	0.153339
MOV10L1	0.359855	1.06858	0.359763	0.70872
TXNDC2	0.104606	1.06823	0.101321	0.963623
OR51E2	-0.128497	1.0578	0.405395	1.1863
ARC	0.682685	1.04857	0.260755	0.365888
STBD1	0.427058	1.04717	0.192558	0.620111
RPL23P8	-0.335886	1.03998	2.35695e-05	1.37586
CDRT4	-0.64112	1.03603	0.347226	1.67715
SOWAHB	0.25538	1.03475	0.243011	0.779367
FAM43B	0.630199	1.02949	0.283331	0.399294
LOC654342	0.0682162	1.02871	0.225158	0.96049
MRPS18C	0.219972	1.02746	1.99694e-08	0.807486
HIATL2	-0.0654307	1.02717	0.234557	1.09261
LAMB3	1.2925	1.02438	0.100738	-0.268117
PLAU	0.335384	1.02338	0.104306	0.687992
NACA2	0.172525	1.01015	0.00217389	0.837628
ZNF625-ZNF20	-0.355316	0.994722	0.245021	1.35004
ARSI	0.175732	0.99166	0.402235	0.815929
NPY	1.30692	0.981947	0.317752	-0.324974
GPR20	0.33797	0.980107	0.34344	0.642137
KEL	0.173574	0.974283	0.378491	0.80071
SNCG	0.897433	0.970627	0.14658	0.0731946
LOC256021	0.488624	0.967339	0.350861	0.478715
GDPD3	0.0126607	0.959711	0.16049	0.94705
APOBEC3B	0.734599	0.95775	0.0595314	0.223151
ANXA2P2	0.0263919	0.926805	0.017724	0.900413
SOX15	-0.102061	0.921065	0.418249	1.02313
C10orf35	0.260415	0.913844	0.0405625	0.653429
CALR3	0.329081	0.891039	0.476217	0.561958
CDR1	-0.366299	0.887531	0.118743	1.25383
MSH5	-0.178172	0.878433	0.588494	1.0566
RAG1	-0.0506289	0.877997	0.347824	0.928626
SLITRK6	0.148496	0.873736	0.414837	0.72524
CPEB1	0.513468	0.873441	0.0030704	0.359972
GPD1	0.374274	0.864369	0.369719	0.490095
TAS2R46	-0.865497	0.864008	0.414837	1.72951
IL32	0.960809	0.86394	0.0798422	-0.0968696
DUSP23	0.14507	0.862416	0.265658	0.717346
CHMP3	-0.0956074	0.860413	0.0170971	0.95602
ALG14	0.148481	0.858193	3.3272e-05	0.709712
CLIC5	0.704171	0.857014	0.196176	0.152844
TAX1BP3	-3.09622e-05	0.854232	0.45324	0.854262
ZFP92	0.719467	0.852074	0.469328	0.132607
F2RL2	0.147664	0.851567	0.102328	0.703904
ZNF600	-0.0409173	0.850765	0.484721	0.891682
EFCAB4A	0.310115	0.849986	0.321249	0.539871
HIST1H1D	0.500144	0.848742	2.36293e-07	0.348598
LOC646938	-0.475315	0.840192	0.417522	1.31551
ARHGAP8	-0.137409	0.839685	0.359013	0.977094
DUSP26	0.173699	0.839666	0.600871	0.665967
CETN4P	-0.211297	0.830157	0.567148	1.04145
TICAM2	0.597179	0.829032	0.52992	0.231854
FAM90A1	0.245376	0.827327	0.54567	0.58195
PFN4	0.423611	0.819769	0.542014	0.396158
TDGF1	0.308907	0.819227	0.394509	0.51032
APOC1P1	0.00715289	0.817962	0.347802	0.810809
MDP1	0.0397239	0.817807	0.0884341	0.778083
SPANXN3	1.4361	0.80854	0.410711	-0.627562
CXCR4	0.62903	0.804518	0.00211595	0.175488
FAM203A	-0.248369	0.804434	0.473717	1.0528
SNCB	0.605048	0.802714	0.481484	0.197666
PLIN5	0.12403	0.80134	0.536178	0.677311
UPK3BL	-0.23772	0.801157	0.641682	1.03888
AP1M2	0.90281	0.800685	0.581942	-0.102124
ATP5E	-0.0458214	0.800432	0.000236801	0.846253
SNAI1	0.6781	0.800055	0.363934	0.121955
TM4SF20	0.519762	0.796461	0.641794	0.276698
IZUMO1	0.473762	0.792261	0.537084	0.318499
B3GNT8	-0.122983	0.791405	0.541991	0.914388
PALM3	0.354297	0.785582	0.0612176	0.431285
CCDC102A	0.262365	0.784993	0.0203711	0.522627
RNF180	-0.18131	0.782434	0.190631	0.963744
HIST1H4B	0.395633	0.782275	3.30664e-09	0.386642
FSIP1	-0.262728	0.777834	0.0843348	1.04056
SCNM1	0.228859	0.771422	0.00176725	0.542563
BST2	0.629688	0.770276	0.2065	0.140588
TIMM8A	-0.150337	0.769524	0.000201845	0.919861
SPDYA	-0.747814	0.767476	0.395573	1.51529
TMEM208	0.330961	0.766534	0.0330726	0.435573
ALG1L2	1.06587	0.766101	0.570326	-0.299769
PNRC1	0.616685	0.760424	1.12263e-05	0.143739
GP5	-0.755393	0.7595	0.49851	1.51489
SOX7	-0.356549	0.758573	0.234114	1.11512
TAS2R5	-0.246665	0.757596	0.142925	1.00426
GPR37	0.579446	0.755256	0.00876048	0.17581
C19orf10	0.34975	0.752368	2.78349e-07	0.402618
BAALC	0.455704	0.750281	0.326096	0.294577
OPN3	-0.0131693	0.748505	0.0416759	0.761674
HSPB8	0.353716	0.746839	0.0148467	0.393123
ACVRL1	0.614876	0.74669	0.0850319	0.131814
TLE6	0.224975	0.746079	0.495687	0.521104
STAP2	-0.101101	0.745922	0.410711	0.847023
SERPINA10	-0.0543283	0.744448	0.306321	0.798776
FILIP1	0.567009	0.74221	0.012004	0.175201
SYNGR3	0.387023	0.739062	0.425216	0.352039
UBE2V1	0.179607	0.738666	0.162106	0.559059
RAC2	0.793685	0.732151	0.135676	-0.0615334
ACTBL2	1.44598	0.730232	0.622993	-0.715744
GPR21	0.140937	0.729575	0.581573	0.588637
FAM186A	-0.190703	0.724448	0.449453	0.915151
RNF152	-0.104902	0.71953	0.290945	0.824431
NIPAL2	-0.0915594	0.719221	0.0105952	0.81078
RBM24	0.226273	0.719151	0.232611	0.492878
TXN	0.026759	0.717854	2.97494e-08	0.691095
SERHL2	-0.20088	0.716755	0.449704	0.917635
MT2A	0.247737	0.716567	0.0488065	0.468829
RPL27	0.0812257	0.71477	0.00618668	0.633544
CASQ1	0.681976	0.711648	0.392955	0.029672
TRIB1	0.650908	0.710301	6.64435e-05	0.0593925
FEM1C	0.331343	0.709988	8.75643e-07	0.378645
ACHE	-0.170914	0.708662	0.623857	0.879576
IQCD	-0.86023	0.702647	0.339676	1.56288
PTGER2	0.289234	0.701269	0.235866	0.412034
ARHGDIB	0.825113	0.699978	0.518018	-0.125135
IL1R1	0.191324	0.698411	0.236584	0.507087
KRT17	0.67826	0.698353	0.193395	0.0200935
DUSP5P	-0.140305	0.697697	0.315355	0.838002
KLHL28	-0.00839529	0.693533	0.00325413	0.701928
FGF23	0.429009	0.693004	0.516014	0.263995
C9orf117	0.237403	0.68474	0.510622	0.447337
ZNF281	0.0147349	0.683809	2.36293e-07	0.669074
HCFC1R1	0.166512	0.682772	0.0373514	0.51626
CCT6P1	-0.093754	0.680451	0.00213873	0.774205
OXGR1	0.345198	0.680118	0.177478	0.33492
ZNF878	0.224915	0.678959	0.487578	0.454045
SLC40A1	0.131382	0.678531	0.0423522	0.547149
TOMM6	0.0776178	0.674868	8.39047e-06	0.59725
C1orf187	0.261943	0.673323	0.584282	0.41138
RDH12	0.800086	0.672925	0.486188	-0.127161
ITGB3BP	-0.0449887	0.667145	0.000208687	0.712134
ALK	-0.452325	0.666075	0.650296	1.1184
ZNF404	0.140009	0.665655	0.0295865	0.525646
KLHDC8B	0.354585	0.665038	0.0272035	0.310453
PPAP2C	0.555666	0.665003	0.104321	0.109337
ZNF799	0.165554	0.664112	0.035432	0.498558
C11orf93	0.61492	0.663293	0.661788	0.048373
PDK4	-0.103826	0.659063	0.234114	0.76289
ZBTB6	0.0307003	0.657567	0.00134916	0.626867
LOC729041	0.138834	0.654845	0.370511	0.516011
PGBD3	-0.182728	0.653375	0.170904	0.836103
SLC13A5	-0.0450312	0.653075	0.656104	0.698106
SNRPA1	0.301123	0.650839	1.87963e-08	0.349716
C12orf69	-0.803097	0.649868	0.581223	1.45296
DSTN	0.0927966	0.649241	1.0554e-08	0.556444
GALR2	-0.391836	0.648755	0.677545	1.04059
SFN	1.34605	0.647687	0.536178	-0.698363
TNXB	-0.589861	0.647284	0.610486	1.23714
MOB4	-0.0485504	0.646561	0.0812148	0.695112
NMI	0.240539	0.643713	0.0681383	0.403174
C9orf4	0.451385	0.643535	0.189578	0.19215
ANKRD62P1-PARP4P3	0.291168	0.643016	0.616702	0.351848
SEPP1	-0.0140101	0.642632	0.00786795	0.656642
S100A1	0.0712689	0.642577	0.59923	0.571308
C22orf24	0.255589	0.642034	0.597415	0.386445
FAM26E	0.301038	0.641382	0.105204	0.340344
IGFBP4	0.322632	0.640957	0.121504	0.318325
C21orf90	-0.0908711	0.639723	0.427533	0.730595
ANO1	0.502853	0.638871	0.406265	0.136018
RCAN2	0.663125	0.637308	0.0465459	-0.0258171
TCEAL3	0.213199	0.636412	0.0182002	0.423213
TMEM121	0.648547	0.636403	0.382367	-0.012144
TMEM119	0.00710443	0.635724	0.560299	0.628619
ADAM20	0.301816	0.634412	0.475389	0.332596
HIST3H2A	0.0575279	0.633032	0.0280501	0.575504
LOC100132724	-0.136279	0.632695	0.55733	0.768974
SLC35D3	0.166553	0.631666	0.218121	0.465112
NAT2	0.0855072	0.631463	0.293528	0.545956
TMEM126B	-0.0131257	0.630901	0.00815528	0.644027
GRID2	-0.0229227	0.627755	0.274715	0.650677
TMPRSS3	-0.13442	0.627597	0.492765	0.762016
KCTD12	0.276789	0.627116	2.66835e-05	0.350327
F2RL3	0.266532	0.62596	0.673031	0.359428
PRSS16	-0.0667079	0.625611	0.234793	0.692319
EMX2	0.613274	0.623261	0.184724	0.00998711
FAM214B	0.435975	0.62266	0.472866	0.186684
PLP1	0.783538	0.62123	0.702763	-0.162307
C1R	0.457512	0.620485	0.036914	0.162973
PTCHD1	0.202113	0.620133	0.33683	0.41802
MT1X	0.157914	0.617809	0.18194	0.459895
CFI	-0.228909	0.617615	0.50773	0.846524
TRPV4	0.159631	0.617344	0.273855	0.457713
B2M	0.0194977	0.617214	2.92971e-06	0.597717
TCTEX1D2	0.0111453	0.61624	0.208959	0.605095
PSMB5	0.0438578	0.614507	6.68317e-07	0.570649
SEC61G	0.025902	0.614037	4.28369e-05	0.588135
CDKN2D	0.4432	0.61348	0.400489	0.17028
IRX5	0.706555	0.613366	0.0520322	-0.0931888
ASAH2B	-0.139562	0.61281	0.290934	0.752372
NPPC	0.561296	0.612716	0.363347	0.0514195
TRIM15	0.322505	0.610472	0.648978	0.287967
HARBI1	0.0679258	0.608111	0.086871	0.540186
JUN	0.725918	0.605819	4.33468e-05	-0.120099
CD46	-0.0170007	0.604841	2.07816e-05	0.621841
NEU1	0.492208	0.604701	0.00139411	0.112493
RPS16	0.436872	0.60383	0.0293912	0.166957
LLGL2	0.473299	0.602804	0.0353267	0.129504
PPP1R16B	0.291416	0.602513	0.102245	0.311097
LOC613037	-0.170157	0.602045	0.234114	0.772202
CDKN1A	0.776898	0.599331	0.0061188	-0.177567
TAC1	0.444148	0.598495	0.36105	0.154347
FA2H	0.179379	0.598416	0.483384	0.419037
DSTNP2	0.290406	0.596313	0.350827	0.305907
C2orf76	0.268751	0.595313	0.0208096	0.326562
CREB3L1	1.02039	0.592804	0.542227	-0.42759
SPTBN4	0.0998295	0.590594	0.075831	0.490764
LOC100507589	-0.0637258	0.590122	0.632788	0.653847
PCK1	0.926226	0.588639	0.382257	-0.337587
GPR68	1.2582	0.588061	0.667662	-0.670139
STRA6	0.847294	0.587955	0.259722	-0.259338
PCDHA10	0.474048	0.587782	0.600215	0.113734
TNMD	0.0219646	0.586993	0.658385	0.565028
CLDN12	0.141181	0.586036	0.000916986	0.444855
CITED1	-0.116609	0.585374	0.282946	0.701983
KIAA0226L	-0.416461	0.585235	0.484889	1.0017
FRG1	0.148652	0.582565	0.0016758	0.433914
VAV1	0.461363	0.580601	0.0149088	0.119237
GCNT4	0.212916	0.579907	0.686285	0.366991
GAL	0.329629	0.578802	0.100787	0.249173
TEX19	0.250741	0.578747	0.179745	0.328006
TPRG1L	0.216884	0.5762	0.0568715	0.359316
IGFBP6	-0.0507186	0.575157	0.502908	0.625876
ZXDB	0.0338886	0.575009	0.0172991	0.54112
TAPBPL	0.0171141	0.574955	0.580244	0.557841
C8orf59	0.151762	0.574891	0.00152303	0.423129
FAM46A	0.0253306	0.571787	0.00797906	0.546456
SOX17	0.361355	0.57137	0.693943	0.210015
CHRD	0.449541	0.570381	0.348946	0.12084
PNMA3	0.124211	0.570209	0.707879	0.445998
HBXIP	0.126255	0.569502	0.0061669	0.443247
SERPINB8	0.161965	0.569469	0.45989	0.407504
RPL22	0.0826036	0.569351	0.0373042	0.486748
ASB9P1	0.200659	0.569179	0.597967	0.36852
ZCCHC12	0.714098	0.567414	0.00927447	-0.146684
COL8A1	0.75989	0.566931	0.691521	-0.19296
SYNC	0.881109	0.564731	0.525743	-0.316378
ARHGAP30	-0.294217	0.564601	0.337819	0.858818
CRLF1	1.05446	0.564445	0.556051	-0.490011
TOMM20L	-0.712284	0.564228	0.539987	1.27651
ELMO1	0.258556	0.5636	0.0592541	0.305045
C3orf58	0.181956	0.561797	0.00487322	0.379841
TRIP4	0.148357	0.559179	0.0254491	0.410822
FLRT1	0.415915	0.558262	0.312637	0.142348
NOD2	0.579226	0.55764	0.542014	-0.0215853
ZNF805	0.143317	0.55669	0.000575392	0.413373
SHCBP1	0.21671	0.556213	0.000293735	0.339503
CNTFR	0.864042	0.556166	0.210881	-0.307875
PLLP	0.159479	0.553727	0.388907	0.394248
C2CD4C	0.404188	0.553683	0.576342	0.149495
HTR1D	0.00436084	0.553482	0.486241	0.549121
GALNT3	0.299031	0.553291	0.0190558	0.25426
PCDHB12	0.14341	0.553171	0.464676	0.409761
FAM20A	0.0112833	0.552795	0.350007	0.541512
ATF3	0.141789	0.552587	0.011341	0.410798
AP3S2	0.0976474	0.551224	0.167304	0.453577
KBTBD10	0.268811	0.551162	0.0396447	0.28235
LBX1	0.306271	0.550365	0.68494	0.244094
EIF1	-0.00209425	0.549498	0.00219216	0.551592
STUB1	0.146829	0.548944	0.0235922	0.402115
MRAP2	-0.0361647	0.548638	0.260203	0.584802
SPOCD1	0.908485	0.54838	0.685671	-0.360105
EFCAB10	-0.31791	0.548123	0.449087	0.866033
SMPD1	0.55182	0.547115	0.0699141	-0.00470582
DNALI1	-0.325832	0.547093	0.521264	0.872925
AGPAT9	0.144766	0.546375	0.00388045	0.401609
PPP1R1C	0.690947	0.545958	0.508779	-0.14499
PDE4D	0.173477	0.545779	0.0121676	0.372302
ZNF808	-0.106054	0.545065	0.109479	0.65112
C1orf186	-0.156478	0.544935	0.33537	0.701414
LATS2	0.414167	0.544193	0.0363042	0.130026
PTP4A2	0.253497	0.544152	3.28365e-05	0.290655
CDKN2B	0.106301	0.543864	0.00761829	0.437563
REP15	-0.261592	0.542961	0.459588	0.804553
RPS21	0.214032	0.541931	0.00514712	0.327899
S100A4	0.415191	0.541558	0.463426	0.126366
LRRN1	-0.326898	0.541399	0.667715	0.868297
SPSB2	0.265259	0.541358	0.558115	0.276099
NDUFS6	0.188734	0.54125	0.0025214	0.352516
KREMEN2	1.10674	0.540862	0.618672	-0.565879
COL9A3	0.485731	0.540839	0.289645	0.0551081
LSM10	0.411629	0.539888	0.235866	0.128258
NACAP1	-0.0291876	0.539776	0.00390008	0.568963
HNF4G	0.0429659	0.539204	0.103776	0.496238
LOC440461	0.689711	0.538168	0.717869	-0.151543
SOCS5	0.149903	0.537775	0.0130753	0.387872
SYT14	0.213844	0.537758	0.321249	0.323914
CEP170P1	0.624965	0.537582	0.512869	-0.0873836
EFEMP2	-0.0999084	0.537332	0.600703	0.63724
IFITM3	0.682856	0.537231	0.553616	-0.145626
P4HA3	0.294598	0.537059	0.48247	0.242461
TRPC6	0.362711	0.536898	0.500284	0.174187
WTH3DI	0.18829	0.536142	0.344462	0.347852
EAF2	-0.0384392	0.536096	0.138743	0.574535
JAGN1	-0.0707749	0.535289	0.017724	0.606064
ARMC3	0.211786	0.535182	0.588494	0.323396
LUM	0.131085	0.535013	0.28663	0.403928
KLHL11	0.139106	0.534883	0.0119314	0.395776
ADH6	-0.413378	0.534679	0.583116	0.948057
C10orf62	-0.17586	0.534355	0.691745	0.710215
SLC35D2	0.2474	0.533808	0.319678	0.286407
MYLIP	0.0229604	0.533209	0.0133513	0.510248
ZNF709	0.0849016	0.532609	0.0292709	0.447708
ALS2CL	0.190749	0.531315	0.500284	0.340566
PTGES2	0.106225	0.531113	0.0157729	0.424888
C7orf65	0.554752	0.530645	0.735185	-0.0241069
TMEM50B	0.0449378	0.530183	0.0427282	0.485245
HAS3	0.257327	0.529789	0.321249	0.272461
DHRS7	0.107018	0.529765	0.000723061	0.422747
COQ10B	0.166023	0.529426	0.0220078	0.363402
UQCRBP1	0.0298087	0.529232	0.00672105	0.499424
PDGFA	0.113469	0.529146	0.213318	0.415677
GPR137B	-0.0058898	0.526662	0.0973867	0.532552
PAPOLB	-0.140477	0.52592	0.25437	0.666397
KIT	0.275037	0.52541	0.0213166	0.250373
OSCAR	0.465676	0.525263	0.743147	0.0595871
CGRRF1	-0.0868826	0.524324	0.0643385	0.611207
KLHL23	-0.109025	0.524184	0.347802	0.633209
ZNF615	0.296566	0.522978	0.0234568	0.226412
SLC37A1	0.48569	0.522361	0.25437	0.0366711
BTBD19	1.02521	0.521444	0.748868	-0.503764
FAM43A	0.166143	0.520773	0.399274	0.354629
ARL13A	-0.283665	0.520047	0.627625	0.803712
GRIN2D	0.498117	0.519912	0.422394	0.021795
ZHX1-C8ORF76	0.0160561	0.51978	0.674924	0.503723
RPRM	0.667397	0.519575	0.347824	-0.147822
ZNF702P	0.0745351	0.519331	0.637599	0.444796
TRPA1	0.106354	0.518808	0.151207	0.412455
CD3G	-0.168208	0.518348	0.642917	0.686556
MFN2	0.498816	0.518342	1.25261e-05	0.019526
AMACR	-0.0241075	0.517406	0.188079	0.541513
LURAP1L	0.2757	0.517328	0.521782	0.241627
CD274	0.414184	0.516994	0.436584	0.102809
TNNI1	-0.148612	0.516505	0.608739	0.665118
ZNF154	-0.146011	0.515919	0.68995	0.66193
FST	-0.582734	0.515729	0.69933	1.09846
CCDC75	0.0843711	0.515076	0.0099931	0.430705
SLC9A3	0.161877	0.513963	0.658963	0.352086
IGIP	-0.151437	0.513164	0.156831	0.664601
TCF15	-0.129553	0.512929	0.638648	0.642481
RASGRP3	-0.0646314	0.512355	0.369719	0.576987
F10	0.0570167	0.512222	0.657586	0.455205
PLCB2	0.298432	0.511884	0.214021	0.213452
SEPHS2	0.187723	0.511236	0.00121024	0.323513
ZNF724P	0.282208	0.511126	0.0374013	0.228918
CYP2S1	0.483218	0.510941	0.290934	0.0277223
DEF6	0.401445	0.51058	0.281261	0.109135
CCDC160	0.155448	0.509804	0.573667	0.354355
VAMP8	0.453223	0.509631	0.176036	0.0564076
TMSB4X	0.163687	0.509278	0.0134012	0.345592
CDYL2	0.257742	0.508868	0.559554	0.251126
TMEM205	0.457198	0.508304	0.0300886	0.0511063
GPR3	-0.000312013	0.507093	0.643796	0.507405
VPS29	-0.075135	0.506421	0.00332728	0.581556
TOPORS	0.0923243	0.506314	0.000637315	0.41399
RGS14	0.635932	0.503935	0.359698	-0.131996
ENDOD1	0.293204	0.503511	0.00332728	0.210307
ZNF678	0.125497	0.501866	0.00672105	0.376369
ANKHD1	-0.0422421	0.501706	0.0888746	0.543948
CA5BP1	0.0548075	0.501626	0.243509	0.446819
SAT1	0.198055	0.501597	0.00821264	0.303542
C6orf141	-0.0390423	0.501303	0.0774394	0.540346
FAM188B	-0.0950569	0.501149	0.735387	0.596206
ANTXR2	0.259426	0.500576	0.00618668	0.241151
DNAJC1	0.100467	0.500572	0.0017228	0.400104
HNF1A	-0.389463	0.500528	0.481957	0.88999
ZNF416	0.240904	0.500379	0.0592541	0.259474
LOC387646	0.0132174	0.500204	0.347802	0.486987
ZXDA	0.0862982	0.499815	0.187185	0.413516
DYRK2	0.149536	0.499531	0.000723061	0.349995
POLR3K	0.23543	0.498984	0.00431525	0.263553
IFLTD1	0.107756	0.498826	0.586103	0.39107
SLC25A5	0.163669	0.497749	0.00729281	0.33408
ZNF439	0.13238	0.49654	0.62296	0.36416
PCDHB13	-0.10106	0.495848	0.594624	0.596908
HIST2H2BF	0.226362	0.495796	0.0213166	0.269434
UTY	-0.00771885	0.49563	0.753103	0.503349
A4GALT	0.283428	0.494948	0.652837	0.21152
MATN3	0.10584	0.494841	0.459213	0.389001
FMN1	0.232232	0.494806	0.144449	0.262574
FOXD1	0.124061	0.494712	0.101878	0.370651
SYT13	0.359176	0.494441	0.478829	0.135266
MRPL13	-0.0345823	0.494347	0.000575392	0.528929
FLVCR2	0.0536514	0.494234	0.18898	0.440583
MPV17L	0.0835225	0.494004	0.624447	0.410482
RHOV	0.179916	0.493657	0.228867	0.313741
LRTM1	-0.163794	0.492507	0.737946	0.656301
MRPL20	0.0581363	0.492026	0.000288881	0.43389
SPATA24	-0.293505	0.49158	0.144449	0.785085
RASD2	-0.178863	0.491566	0.657414	0.670429
RANGRF	0.427731	0.491021	0.430941	0.0632896
ANKRD37	-0.113009	0.490757	0.679893	0.603766
ZSCAN16	0.0317942	0.490408	0.14156	0.458614
TYRO3P	-0.0932816	0.490382	0.558074	0.583664
SLC27A6	0.215463	0.490318	0.0875335	0.274855
NUDT3	-0.00330515	0.489855	0.376465	0.493161
ZNF792	0.403982	0.489192	0.0615711	0.0852101
RPL34	0.00183311	0.489049	0.0606315	0.487215
VSNL1	0.00977274	0.488875	0.221555	0.479102
ZG16	0.131591	0.488522	0.641183	0.35693
PRTG	0.257234	0.488464	0.00401948	0.23123
TAL1	0.191269	0.488138	0.315803	0.296869
SNRK	0.337684	0.486748	0.00514712	0.149065
CCNE1	0.266672	0.486708	0.0257544	0.220036
DDX60	-0.0346867	0.486687	0.0887383	0.521374
FGF2	-0.0329032	0.486611	0.0592541	0.519514
ARL6IP4	0.137552	0.485978	0.0151977	0.348426
ANP32B	0.163667	0.485024	0.00966034	0.321357
MRFAP1	0.117156	0.484774	0.00236081	0.367618
KBTBD8	0.0742934	0.484223	0.0605019	0.409929
SDSL	-0.0394614	0.484218	0.5409	0.52368
ZNF570	0.305087	0.484138	0.0691948	0.179051
RARG	0.46405	0.483964	0.106588	0.0199136
TESC	0.174866	0.48362	0.236526	0.308754
CATSPER2P1	0.0917371	0.483531	0.662699	0.391794
WNT8B	-0.111703	0.482984	0.614544	0.594687
NOMO2	0.0992764	0.482931	0.0462893	0.383655
GBP1	-0.0735853	0.482151	0.497326	0.555736
ART5	0.395535	0.482029	0.31827	0.0864938
DMRT3	0.397811	0.480867	0.581573	0.0830563
KLHL15	0.187251	0.480717	0.00149438	0.293466
SECISBP2L	0.20944	0.480533	0.00332728	0.271093
ONECUT1	-0.021605	0.480494	0.636479	0.502099
KIAA0889	0.569165	0.480285	0.00993047	-0.0888807
APOLD1	0.0486419	0.480164	0.118934	0.431522
LRRD1	-0.353982	0.479198	0.735185	0.83318
PCP4L1	0.5565	0.478452	0.699285	-0.0780479
SCG3	-0.0638746	0.478089	0.687962	0.541963
LIG4	-0.0355732	0.477202	0.00876048	0.512776
ARPM1	-0.066338	0.47701	0.187417	0.543348
ZNF134	0.28165	0.476302	0.0314385	0.194653
GPR89B	-0.00368427	0.476277	0.158598	0.479962
MXRA8	0.936333	0.476154	0.659021	-0.460178
GALNT4	-0.0965624	0.47588	0.72243	0.572443
CCDC19	0.309878	0.475593	0.249299	0.165715
FAM46B	0.8374	0.474971	0.442893	-0.362428
ZNF432	-0.130329	0.474841	0.0865185	0.60517
CCDC24	0.48544	0.472668	0.400489	-0.0127724
MOB3C	0.190851	0.472188	0.466997	0.281338
RPL39	-0.161824	0.471348	0.0623065	0.633172
RPS23	-0.00583747	0.471328	0.0297345	0.477166
FASTKD2	-0.0668446	0.470562	0.0139568	0.537406
C2orf69	-0.102825	0.469453	0.0273727	0.572278
GOLGA6C	0.0476047	0.46854	0.467582	0.420935
LOC728739	-0.140999	0.468326	0.643955	0.609325
EIF3J	0.0882636	0.46785	0.00155538	0.379586
SOCS4	-0.0536998	0.467499	0.0134012	0.521199
PET117	0.300811	0.467287	0.32761	0.166476
FIGN	0.0966623	0.467214	0.0294097	0.370552
NCEH1	0.170583	0.46713	0.0784164	0.296546
HAUS7	0.0896162	0.466917	0.0121011	0.377301
SLC9A7P1	0.545604	0.466881	0.392112	-0.0787226
HIST1H4H	0.142053	0.466814	0.00236376	0.324761
SOWAHA	0.152899	0.466677	0.153977	0.313777
DIRAS2	-0.122316	0.466415	0.72243	0.58873
LRG1	0.1862	0.465883	0.583596	0.279682
CETN3	-0.258457	0.465842	0.0104139	0.724298
BARX1	0.692335	0.465785	0.72435	-0.22655
TMEM200C	0.0295969	0.465713	0.641682	0.436116
STX1B	0.102488	0.465521	0.627193	0.363033
NOS3	0.239906	0.465308	0.623281	0.225402
TGFBR2	0.295356	0.465182	0.0297345	0.169825
PDIK1L	0.199425	0.464754	0.039618	0.265329
ULBP1	-0.0264496	0.464612	0.0105952	0.491062
NAGK	0.260169	0.464525	0.0507724	0.204356
ZMAT3	0.106406	0.463634	0.00309526	0.357227
TM6SF2	0.634844	0.463631	0.684737	-0.171214
C1orf38	0.352518	0.463328	0.234114	0.11081
RPL23AP32	0.10828	0.463228	0.0451296	0.354948
IFIH1	0.250822	0.46317	0.365858	0.212349
MSL2	0.241499	0.462674	0.00966341	0.221175
GLYATL1	-0.501916	0.462658	0.770616	0.964574
RPS3A	-0.0290374	0.462636	0.311718	0.491673
CLEC4A	0.296608	0.462632	0.574532	0.166024
FZD7	0.318033	0.462466	0.0437575	0.144434
RGS20	0.436742	0.461828	0.298028	0.0250859
FBXO2	1.3504	0.461428	0.658811	-0.888974
C2orf27A	-0.21693	0.461202	0.250213	0.678132
LOC100507203	-0.442293	0.460891	0.707879	0.903184
KCNK1	0.252987	0.460487	0.0813806	0.207501
TCN2	0.485362	0.459602	0.489488	-0.0257609
CCDC159	0.215714	0.45937	0.417891	0.243656
SERTAD2	0.380189	0.458679	0.0061669	0.0784904
GMPR	0.590909	0.458628	0.422343	-0.13228
MINPP1	0.0377142	0.458441	0.0165892	0.420727
NR1D2	0.0480762	0.458117	0.000671919	0.410041
RAD51	-0.0603761	0.457896	0.0612076	0.518272
DEPDC4	-0.226889	0.457751	0.363971	0.68464
PROCR	0.480347	0.457692	0.0297345	-0.0226543
MYOF	0.426258	0.457231	0.426655	0.0309734
ZBTB10	0.190891	0.455876	0.000946124	0.264985
OCEL1	0.104008	0.455815	0.503169	0.351807
GAS2L1	0.222062	0.455412	0.687186	0.23335
LHFPL2	0.256973	0.455186	0.0116471	0.198214
SIX4	0.0994299	0.454008	0.0170971	0.354578
POU3F1	-0.145344	0.453906	0.696131	0.59925
ATP6AP1L	-0.0459068	0.453511	0.497509	0.499418
HERC3	0.112744	0.452677	0.0414786	0.339933
LMCD1	0.407031	0.452518	0.175988	0.0454871
INSIG1	0.227299	0.452455	0.0041408	0.225156
PPAN	-0.0750794	0.451917	0.643796	0.526996
SRP14	-0.0169543	0.451401	0.014591	0.468355
MKNK1	0.00606714	0.451327	0.0292783	0.44526
RPL31	-0.0709978	0.450552	0.20783	0.52155
CCPG1	0.0290363	0.450086	0.0807593	0.42105
PLEKHA3	0.15971	0.44976	0.0237302	0.29005
PPTC7	0.0328035	0.449301	0.0474123	0.416498
NXNL2	0.141273	0.44899	0.589239	0.307718
KLF9	0.083169	0.448809	0.0162934	0.36564
ABHD13	0.0305001	0.448759	0.103123	0.418259
TEX101	-0.168293	0.448754	0.595921	0.617048
RPS27L	-0.0429382	0.448579	0.0159701	0.491518
SAT2	0.0865848	0.448218	0.082938	0.361633
TPK1	-0.0209715	0.448177	0.377203	0.469148
ZFP36L2	0.154271	0.447715	0.103123	0.293443
TTC39B	0.0447547	0.447278	0.0963293	0.402523
QPCT	0.45342	0.447274	0.0655168	-0.0061456
BTG3	0.120106	0.447039	0.033518	0.326933
PCDH1	0.634726	0.446906	0.463792	-0.18782
SERP2	0.667593	0.446819	0.72243	-0.220775
CDC42SE2	0.168079	0.446732	0.0395579	0.278652
EHBP1L1	0.335698	0.44666	0.322268	0.110963
NUDT4	0.0627584	0.446368	0.579483	0.38361
SIX3	0.102874	0.446265	0.406326	0.34339
EDNRB	0.195081	0.446185	0.199471	0.251104
CD28	-0.530775	0.446016	0.591349	0.976791
CLDN19	-0.593454	0.445428	0.696448	1.03888
ZNF350	0.10824	0.445362	0.108327	0.337121
MIER3	0.175818	0.445256	0.00909476	0.269438
BCRP2	0.0165172	0.445116	0.387184	0.428599
RNF103	0.0801206	0.444948	0.017724	0.364827
TMEM52	0.645256	0.444752	0.65036	-0.200504
ZNF217	0.360715	0.444336	0.0132863	0.0836204
ZFAND2B	0.391071	0.443279	0.172237	0.0522083
ARSJ	0.196772	0.443146	0.0406609	0.246374
RPL13P5	0.39927	0.443078	0.73193	0.0438085
NUDT8	0.00443926	0.442943	0.45407	0.438504
SLC25A33	-0.0548024	0.442559	0.141351	0.497361
SAP18	0.047157	0.442431	0.0297345	0.395274
ADAMTS1	0.37139	0.442223	0.00200467	0.0708335
ZNF28	-0.0506288	0.442052	0.103054	0.49268
NAA30	-0.00688518	0.44193	0.0273727	0.448815
NR3C1	0.030813	0.441892	0.00197346	0.411079
ZNF436	0.0582617	0.441814	0.0496981	0.383552
WNT3A	0.509795	0.441709	0.514231	-0.0680858
SFRP2	1.11951	0.441526	0.800727	-0.677982
CD302	0.39968	0.441251	0.660421	0.0415714
OXSM	-0.0339362	0.440834	0.0680225	0.47477
PPA2	-0.0350911	0.440591	0.00968656	0.475683
PCDH20	0.144116	0.440458	0.0462456	0.296342
SYT16	0.522195	0.440354	0.449087	-0.0818407
CBLN1	-0.031824	0.439679	0.79472	0.471503
HS3ST5	0.596991	0.439336	0.730869	-0.157655
ARL4C	0.149524	0.439179	0.0729584	0.289656
C4orf32	-0.0904372	0.439057	0.107245	0.529494
C6orf211	-0.058869	0.437942	0.00431525	0.496811
ISPD	-0.221792	0.437785	0.150773	0.659577
YRDC	0.0755737	0.437605	0.0451296	0.362032
SNRPF	0.130323	0.437392	0.00559666	0.307069
HLA-DMB	0.0701587	0.437081	0.133713	0.366923
CABP7	0.0221497	0.436631	0.764676	0.414482
NAPRT1	0.327325	0.436342	0.324975	0.109017
RAB31	0.14593	0.435932	0.0427282	0.290002
DCDC2	0.105961	0.435644	0.596616	0.329683
ANKRD46	0.0378786	0.435259	0.036914	0.397381
FAM35A	0.135246	0.4352	0.073611	0.299954
ECEL1	0.362376	0.43515	0.227433	0.0727742
RAB9B	-0.107026	0.434843	0.0899278	0.541869
TAF1L	-0.178266	0.433473	0.492871	0.611738
ZNF19	-0.138584	0.433394	0.402117	0.571978
RHOB	0.467719	0.433141	0.0363042	-0.0345784
IGFBP3	0.350595	0.432769	0.677315	0.0821739
RFX3	-0.0238712	0.432471	0.193395	0.456342
TMEM11	0.042762	0.432222	0.0361193	0.38946
JAG2	0.413809	0.432154	0.187552	0.0183453
DDN	0.417588	0.432072	0.507732	0.0144837
BRI3	-0.0455646	0.431784	0.623281	0.477349
NOP16	0.235322	0.431467	0.0684486	0.196145
NRIP1	0.144185	0.431283	0.0054022	0.287098
AURKC	-0.0556735	0.431222	0.549453	0.486896
HIC1	0.240213	0.43122	0.777491	0.191006
EFCAB11	-0.0932318	0.431068	0.100193	0.5243
CTGF	0.308041	0.430815	0.377203	0.122775
CCDC124	0.237308	0.42989	0.117497	0.192582
FOS	-0.254747	0.429449	0.771736	0.684196
RFTN1	0.111532	0.429394	0.0853167	0.317862
ERAP2	0.206079	0.429269	0.157354	0.22319
CCBL2	-0.016553	0.429214	0.0207147	0.445767
SHOX2	0.175362	0.42903	0.108327	0.253669
SLC35A3	-0.0989786	0.428985	0.102912	0.527963
DCLK3	0.877017	0.428949	0.76999	-0.448068
SLC35B3	-0.189821	0.428379	0.173427	0.6182
RAB5A	-0.0345626	0.428192	0.0119681	0.462754
KLF6	0.00464489	0.427681	0.191887	0.423037
SAFB2	0.226005	0.427435	0.027225	0.20143
TMBIM1	0.48899	0.427434	0.12291	-0.0615561
RAG2	0.109194	0.42713	0.71963	0.317936
C10orf2	0.141718	0.42592	0.0143137	0.284202
TMEM221	0.0183885	0.425815	0.601852	0.407427
BCHE	-0.0808651	0.4257	0.0423522	0.506565
TFPI	0.431109	0.425665	0.107245	-0.00544413
RAPGEF2	0.196988	0.425219	0.00219437	0.22823
UEVLD	-0.0239038	0.424571	0.0789818	0.448475
TIMM13	0.245482	0.42367	0.0297345	0.178188
RNF38	0.0549909	0.42338	0.0188689	0.368389
TMEM154	0.153018	0.422995	0.446943	0.269977
MEX3C	0.0641532	0.422618	0.0280564	0.358465
FAM198A	0.370432	0.422603	0.339494	0.0521709
MGAT2	0.0900639	0.42226	0.011341	0.332196
RAB3D	0.25449	0.421981	0.125886	0.167491
MYOM1	0.113732	0.421562	0.601852	0.30783
PAPD5	0.0803805	0.421043	0.0119314	0.340663
BEST3	0.523422	0.420946	0.754764	-0.102476
RERG	-0.0871801	0.42094	0.194897	0.50812
ANKRD11	0.398437	0.420924	0.0134012	0.0224862
HSD17B11	0.0359346	0.42008	0.108327	0.384146
PMAIP1	0.181811	0.419445	0.080582	0.237634
CTF1	-0.376272	0.419323	0.632317	0.795595
CASP3	0.110965	0.418968	0.00372921	0.308003
SLIT2	0.136499	0.418679	0.102245	0.282179
PRIMA1	0.10164	0.418105	0.215787	0.316466
MRPL12	0.393423	0.417658	0.133559	0.024235
ZNF569	0.0938623	0.417456	0.100647	0.323594
CHUK	-0.00123333	0.417113	0.00390008	0.418346
TXNDC17	0.145665	0.416606	0.0919544	0.270941
LY6K	0.552504	0.416553	0.757968	-0.13595
OTUD6B	0.0261867	0.416385	0.0213166	0.390198
LONRF3	0.273733	0.415977	0.0713367	0.142244
HIST4H4	0.264055	0.41584	0.145813	0.151786
AS3MT	-0.17915	0.415588	0.805111	0.594738
VWA5A	0.249102	0.415408	0.648532	0.166306
EBF1	0.110237	0.415336	0.325197	0.305099
CSNK2A2	0.059481	0.415131	0.0817344	0.35565
GAR1	-0.0502227	0.415123	0.116395	0.465345
C14orf80	-0.0219267	0.415062	0.252527	0.436989
TMEM2	0.262962	0.414859	0.0200783	0.151897
EPHA5	-0.0587973	0.414722	0.12291	0.47352
VCPIP1	0.125724	0.414178	0.0145959	0.288454
GPR153	0.307429	0.414054	0.399274	0.106624
SERPINB1	-0.0147794	0.413093	0.0876437	0.427872
PLEKHA4	0.455514	0.41248	0.491084	-0.0430346
ABHD10	-0.256406	0.412192	0.0059239	0.668599
EVI2A	-0.428938	0.412032	0.369719	0.84097
CDKN3	0.0455574	0.411751	0.0626481	0.366193
PMCH	-0.365317	0.411556	0.57953	0.776873
PDE1B	0.330484	0.411539	0.365785	0.0810555
TOLLIP	0.286818	0.411482	0.168721	0.124664
SFT2D1	-0.0462408	0.411211	0.0981355	0.457452
KRT8	0.548224	0.41108	0.0331915	-0.137145
VLDLR	0.286026	0.410899	0.126374	0.124873
CYLD	0.191011	0.410743	0.00606287	0.219731
C11orf71	-0.15453	0.410244	0.684737	0.564775
C12orf73	-0.106258	0.41003	0.198621	0.516287
C8orf42	-0.0807016	0.409866	0.0991338	0.490568
ZNF530	0.264267	0.40881	0.186727	0.144543
VSIG2	-0.300689	0.408796	0.756089	0.709485
NAA15	0.0154796	0.408697	0.069606	0.393218
IDI2	-0.119138	0.4086	0.343649	0.527738
TMEM104	0.659069	0.408211	0.102912	-0.250858
SOCS6	0.0798709	0.408175	0.0654152	0.328304
TMEM138	-0.0344933	0.408022	0.179192	0.442516
GPR78	-0.0261024	0.407932	0.779962	0.434034
TLR5	-0.0950064	0.407639	0.566848	0.502645
HIST1H2BM	0.523094	0.407599	0.173053	-0.115495
ADAM32	-0.163385	0.406847	0.656104	0.570232
SOX4	0.168797	0.405977	0.0061188	0.237179
ARPC5	-0.0452763	0.405848	0.0108278	0.451125
ROM1	0.113761	0.405826	0.785207	0.292065
HCLS1	0.00633053	0.405655	0.679298	0.399324
MMADHC	-0.0626874	0.405513	0.0061669	0.468201
T	0.350084	0.405434	0.418859	0.0553501
DDX10	0.0169906	0.405402	0.0062031	0.388411
REXO2	0.0621557	0.405287	0.00624617	0.343131
MICAL2	0.420623	0.404741	0.149557	-0.0158827
EIF1AY	-0.121523	0.404584	0.814886	0.526107
COL12A1	0.532074	0.404447	0.135888	-0.127628
PRRX2	1.24312	0.404409	0.642917	-0.838706
LRRN2	0.428338	0.404134	0.418518	-0.0242041
C16orf42	0.240453	0.40399	0.209144	0.163537
DFNA5	0.0630527	0.403916	0.188297	0.340863
SLC33A1	0.037274	0.403603	0.0612076	0.366329
LHX9	-0.100477	0.403502	0.540795	0.50398
KCTD11	0.370422	0.40332	0.310694	0.0328981
CD160	0.286567	0.403095	0.552043	0.116528
SHANK1	-0.137424	0.403015	0.7572	0.540439
CLIC4	0.00905246	0.402718	0.010139	0.393665
SERPIND1	0.120184	0.402587	0.770616	0.282403
ANKRD50	0.0714093	0.402297	0.00679514	0.330888
SAC3D1	0.0495068	0.402043	0.2267	0.352536
HEG1	0.332539	0.401988	0.0294097	0.0694489
RGMB	0.162121	0.401895	0.0654152	0.239774
ICAM1	-0.100307	0.40186	0.74113	0.502167
MCF2	-0.532958	0.401802	0.793102	0.93476
C7orf53	-0.063251	0.401555	0.347824	0.464806
TFPI2	0.383144	0.40154	0.2722	0.0183955
LRRC3	0.383279	0.400572	0.278794	0.0172933
PLEKHD1	0.400033	0.400428	0.818269	0.000394972
PAFAH1B2	0.3362	0.400104	0.00672105	0.0639041
PRODH	-0.177732	0.399864	0.759714	0.577596
FRS2	0.189386	0.39964	0.0234568	0.210253
GAB3	0.324361	0.39963	0.272867	0.075269
FAM49A	0.369728	0.399546	0.558074	0.0298176
C5orf43	0.0225788	0.399528	0.0426087	0.376949
ZNF100	0.0301893	0.399279	0.0718827	0.36909
FMO4	-0.026197	0.398172	0.265658	0.424369
ADNP2	0.251262	0.398143	0.0205322	0.146881
KBTBD2	0.0941273	0.398105	0.0497784	0.303978
B3GAT1	-0.388397	0.396753	0.573133	0.785149
C2orf48	0.326213	0.396634	0.658097	0.0704212
ZNF835	-0.0396537	0.396158	0.545759	0.435812
FAM3C	0.0578428	0.396141	0.0095875	0.338298
CCL16	-0.459641	0.396104	0.748145	0.855745
IER5	0.476672	0.395858	0.0676702	-0.0808144
DCUN1D1	-0.0592714	0.395746	0.0231894	0.455018
MGAT4A	0.188453	0.395743	0.100787	0.20729
RANBP3L	-0.660975	0.39567	0.794464	1.05664
HES6	0.625292	0.395667	0.627963	-0.229625
COMMD6	-0.0941188	0.395571	0.176047	0.48969
TTC30B	-0.035365	0.395535	0.229504	0.4309
PRDX3	-0.136601	0.394824	0.00891884	0.531425
DENND1B	0.108898	0.3945	0.0537805	0.285601
LOC100132891	0.120326	0.394044	0.589871	0.273719
SCP2	-0.0693484	0.393578	0.00768908	0.462927
ZEB2	0.393347	0.393365	0.0181189	1.80344e-05
PRICKLE1	0.298793	0.393039	0.126374	0.0942457
SEMA4A	0.00903617	0.392986	0.678927	0.383949
RENBP	1.42172	0.39265	0.785076	-1.02907
MST1R	0.812298	0.392445	0.725818	-0.419853
RPS4X	0.0350992	0.392301	0.502928	0.357201
PDE4A	0.43419	0.392241	0.437305	-0.0419493
PCDH10	0.406202	0.391976	0.0203192	-0.0142266
FBXL3	-0.0859533	0.391744	0.0128603	0.477697
CKLF	-0.338476	0.391546	0.594817	0.730022
METAP2	0.00692561	0.39146	0.0680225	0.384535
PLCL1	0.349364	0.391429	0.289645	0.042065
PCDHGC4	0.480737	0.391261	0.476217	-0.0894763
GCLM	0.0516183	0.391142	0.118963	0.339524
RFWD2	-0.0651516	0.390997	0.068802	0.456149
RILP	0.117212	0.39069	0.717058	0.273478
FEM1B	0.208745	0.390614	0.00624617	0.181869
SIGLEC16	-0.0958176	0.390367	0.755617	0.486185
C3AR1	0.474037	0.390321	0.79502	-0.0837166
SNAI3	-0.0552628	0.389937	0.728908	0.4452
THUMPD2	-0.0664358	0.38987	0.066346	0.456306
DPPA3	0.0629789	0.389162	0.796503	0.326183
C12orf60	-0.33547	0.388879	0.401025	0.724349
EGF	0.225395	0.388802	0.45243	0.163407
POMP	0.214998	0.38862	0.0254485	0.173621
NME2	-0.0325233	0.388432	0.248002	0.420955
FOXO1	0.158364	0.388223	0.0759849	0.229859
DERL2	0.0790041	0.387685	0.0451296	0.308681
ZNF470	0.116385	0.386872	0.200978	0.270487
GSDMC	-0.17118	0.386835	0.610665	0.558015
EMILIN2	0.459198	0.386451	0.0970319	-0.0727473
PSMD14	0.0885285	0.386338	0.00894448	0.297809
THBS1	0.0983603	0.385835	0.436513	0.287474
PCDHGA9	0.711076	0.385554	0.707852	-0.325523
CMTM3	0.429437	0.385326	0.324823	-0.0441113
C1orf141	-0.00562425	0.385215	0.70537	0.39084
CBX4	0.333327	0.385091	0.128458	0.0517636
TMOD2	0.118703	0.384923	0.035432	0.26622
SNRPE	0.0142395	0.384859	0.0188689	0.370619
AARSD1	0.14956	0.384445	0.086652	0.234885
SERINC2	0.565299	0.384424	0.646522	-0.180875
AVPR1A	0.251294	0.384418	0.702549	0.133124
SOX9	0.153955	0.384375	0.297057	0.23042
VILL	0.39507	0.38409	0.691782	-0.01098
LGSN	-0.122923	0.384087	0.703972	0.50701
TMEM33	0.000682484	0.384087	0.0575491	0.383404
C1orf54	-0.0520017	0.38403	0.555722	0.436031
RINT1	0.0632537	0.383839	0.0304527	0.320585
RRAGC	0.115994	0.38307	0.139415	0.267076
PALMD	0.486602	0.383018	0.237832	-0.103584
INMT	-0.312751	0.382366	0.501944	0.695117
COMMD5	0.0790125	0.382292	0.215148	0.303279
CTSA	0.36401	0.382052	0.12617	0.0180415
ZDHHC13	-0.093572	0.382036	0.100512	0.475608
SLC27A1	0.103121	0.381642	0.450243	0.278521
ANXA1	0.15232	0.381615	0.111067	0.229295
ETNK2	0.347828	0.381574	0.244817	0.0337467
COX17	0.00345014	0.381414	0.0968527	0.377964
HNRNPH3	-0.0112732	0.381289	0.0292783	0.392562
FAM111B	-0.0198944	0.380835	0.145813	0.400729
LRRC40	-0.115917	0.380783	0.0186176	0.4967
HIST1H2AC	0.292874	0.380735	0.023997	0.0878606
BCAS2	0.0192597	0.380517	0.00886077	0.361258
ZBTB2	0.396084	0.379854	0.0708798	-0.0162301
ACOT2	-0.108689	0.379803	0.382016	0.488492
RAB23	-0.169431	0.379566	0.0333417	0.548998
NAP1L2	-0.131755	0.379514	0.326303	0.51127
ZNF845	0.0458336	0.379513	0.192832	0.333679
FRMPD1	0.304302	0.379506	0.454913	0.0752036
ZNF493	0.0296504	0.379483	0.165588	0.349832
REEP5	0.0462592	0.379244	0.00523103	0.332984
PGBD5	0.156939	0.379188	0.17794	0.222249
NUP50	0.0719759	0.379169	0.0348747	0.307193
AMMECR1	-0.00554985	0.379165	0.0816964	0.384715
SLC44A2	0.376554	0.378832	0.125013	0.00227761
TMEM45A	0.0298378	0.378525	0.246505	0.348687
CBFB	0.106317	0.378375	0.00955423	0.272058
BMP2	0.171299	0.377927	0.122918	0.206628
SGK196	0.0414029	0.377737	0.0283926	0.336335
ARHGAP29	0.246105	0.377364	0.0606315	0.131259
ZNF695	0.0825682	0.377128	0.421103	0.29456
RMND1	-0.0237361	0.376953	0.0549303	0.400689
PGM2L1	0.0789735	0.376803	0.193366	0.297829
LACTB	-0.0277485	0.376769	0.133713	0.404518
DOCK4	0.187131	0.376602	0.0304657	0.189471
SURF1	0.295553	0.376591	0.342391	0.0810381
ZNF697	0.00135691	0.37641	0.125489	0.375054
HMGCR	-0.0829418	0.376377	0.0191777	0.459318
NDEL1	0.0810332	0.376246	0.0804679	0.295213
SESN3	0.171258	0.376202	0.0643385	0.204944
KIF12	0.0601599	0.375065	0.773038	0.314905
CHP2	-0.172535	0.374807	0.558682	0.547342
PHTF2	-0.0375288	0.374741	0.0208096	0.412269
CLU	0.451025	0.374637	0.189394	-0.0763878
C14orf2	0.0909662	0.374406	0.00974544	0.28344
UGT3A2	0.174218	0.374213	0.339168	0.199995
ZBTB26	0.0546804	0.374121	0.187552	0.319441
GAS1	0.414025	0.374039	0.115579	-0.0399863
DPYD	0.0173903	0.373872	0.118657	0.356481
COX16	0.0696172	0.373841	0.364727	0.304224
NOL11	-0.0629054	0.373733	0.0395026	0.436638
THAP2	-0.17537	0.373726	0.265629	0.549096
TMEM133	0.0204378	0.373651	0.345239	0.353213
CCDC140	0.31934	0.373632	0.768931	0.0542917
IRF2	0.101171	0.373429	0.246505	0.272258
EPHA4	0.172876	0.373134	0.0231894	0.200258
LIFR	0.0125774	0.373059	0.0234166	0.360481
FAM55C	0.169135	0.373023	0.0653266	0.203888
ZNF277	-0.178396	0.37299	0.0592541	0.551385
GBGT1	0.752801	0.372902	0.624699	-0.379899
KIAA0232	0.208819	0.372718	0.0303392	0.163898
CISD2	0.0168162	0.372527	0.0991338	0.355711
COPB2	-0.0628842	0.372279	0.0327106	0.435163
LOC730101	-0.0287297	0.372026	0.0983848	0.400756
RRM1	-0.115156	0.3718	0.12291	0.486956
APEX1	0.119793	0.371718	0.0292783	0.251925
ARID5B	0.2968	0.371648	0.0549576	0.0748475
CDR2	0.260192	0.371622	0.0550324	0.11143
UTP6	-0.0258146	0.371092	0.0134012	0.396907
CDH20	0.0552938	0.370611	0.674924	0.315317
SDHAF1	0.274373	0.370522	0.244817	0.0961492
CTNND1	0.178441	0.37052	0.153609	0.192079
ZNF101	-0.243477	0.370342	0.202828	0.613819
EXOSC8	-0.120062	0.370123	0.0638296	0.490185
SLC38A9	0.044899	0.370014	0.0988514	0.325115
RDH10	0.0917837	0.369566	0.0540893	0.277782
ZNF614	0.0733813	0.369502	0.0482721	0.29612
TRADD	0.353137	0.369288	0.558115	0.0161504
SLC6A17	0.714611	0.369248	0.693943	-0.345364
CDIPT	0.331085	0.368808	0.110083	0.0377232
ZNF426	0.159441	0.368678	0.195762	0.209237
RNF43	0.132155	0.368672	0.102912	0.236517
PLAG1	0.0297274	0.368531	0.0641724	0.338804
CD70	0.474922	0.368335	0.575371	-0.106587
NMD3	-0.0692095	0.36822	0.039618	0.43743
DNAJC28	-0.16975	0.368064	0.355473	0.537814
LITAF	-0.0300665	0.36792	0.0775277	0.397987
LRRFIP1	0.182198	0.367834	0.0122309	0.185636
SHOC2	0.0612487	0.367765	0.0485193	0.306516
SLC17A7	0.621423	0.367519	0.793628	-0.253904
ACTR10	-0.0955482	0.367117	0.0493571	0.462665
GTF2B	-0.0894676	0.367013	0.0317551	0.45648
CDS1	0.098993	0.366772	0.094513	0.267779
JUNB	0.465805	0.366297	0.367734	-0.0995079
SLC44A3	0.0778288	0.36603	0.559927	0.288201
ZNF813	0.0627782	0.365792	0.222554	0.303014
PIK3CB	-0.0671679	0.365529	0.0674689	0.432697
ABCA1	0.26246	0.365519	0.566599	0.103059
TXNDC12	0.0758523	0.365507	0.011341	0.289655
ADORA1	0.511761	0.365298	0.478278	-0.146464
JDP2	0.258897	0.365257	0.576164	0.106361
EIF1B	0.0269932	0.365199	0.186836	0.338205
ADAMTS5	0.0815621	0.365189	0.315803	0.283627
SPINT1	0.574146	0.364646	0.263571	-0.2095
CHIC1	-0.158304	0.364419	0.129518	0.522723
DKK3	0.388808	0.363978	0.629989	-0.0248296
SPHAR	-0.164046	0.363826	0.550918	0.527872
GMFB	-0.0909202	0.363047	0.062274	0.453967
DOLK	0.210455	0.36281	0.0459204	0.152355
FRA10AC1	-0.0393201	0.36281	0.0779848	0.40213
FAM21A	0.208593	0.36275	0.347802	0.154157
C5orf39	-0.143978	0.362666	0.645413	0.506644
THOC7	-0.0127983	0.362194	0.0433554	0.374993
TSR1	0.129264	0.362154	0.0542578	0.232889
MAK16	0.132326	0.361689	0.0224924	0.229362
RRP36	0.140432	0.360912	0.0424262	0.22048
RTN4R	0.410304	0.360896	0.48384	-0.0494078
SCUBE2	0.0921132	0.360882	0.582573	0.268768
OCLN	-0.0869828	0.360866	0.0789969	0.447849
RLF	-0.0110572	0.360702	0.0203627	0.371759
SMEK2	-0.0774257	0.360437	0.0372158	0.437863
TRAPPC6B	-0.0738868	0.360128	0.0478606	0.434015
CHSY3	0.0412202	0.359987	0.167738	0.318767
CCDC80	0.328433	0.359982	0.228033	0.0315486
ZNF606	0.328654	0.359887	0.197558	0.0312333
GPR161	0.181079	0.359865	0.166915	0.178786
FAM98A	0.0783226	0.359727	0.0390008	0.281405
ASTN1	-0.118634	0.359537	0.663057	0.478172
KDELR3	0.202434	0.359512	0.190013	0.157078
FRK	0.190005	0.359337	0.573771	0.169332
TSPAN5	-0.00414925	0.359216	0.139774	0.363365
P4HA2	0.164162	0.35917	0.100979	0.195008
SLC30A10	0.0865384	0.359155	0.453738	0.272616
ZNF680	0.0159309	0.359066	0.166953	0.343135
SETD9	-0.382477	0.35902	0.48001	0.741497
PNO1	0.0303853	0.358758	0.0613653	0.328373
PPP1R18	0.387192	0.358457	0.306196	-0.0287354
RAB13	0.169421	0.358358	0.21159	0.188937
TBC1D9	0.204888	0.358318	0.0416759	0.15343
ASB8	-0.00500895	0.358235	0.177511	0.363244
S1PR3	0.323079	0.357354	0.298215	0.0342749
WFS1	0.178525	0.357273	0.167676	0.178748
CDRT15P1	0.255251	0.357206	0.722716	0.101954
41703	0.0599074	0.357015	0.0876725	0.297107
ELL2	0.0450785	0.356977	0.0813806	0.311898
ATP1B1	0.198761	0.356924	0.126466	0.158163
RARS	-0.0832476	0.356669	0.0195132	0.439916
OPRL1	0.454636	0.356556	0.699146	-0.0980806
AMZ1	0.566289	0.356493	0.764937	-0.209797
ADK	-0.0123441	0.356033	0.0485193	0.368377
YIPF1	0.146141	0.356008	0.12291	0.209867
EPS8L1	0.110999	0.35581	0.592612	0.244812
ASMT	-0.33844	0.355747	0.793554	0.694187
ZBTB46	0.344318	0.35561	0.393698	0.011292
ZNF441	0.168467	0.35551	0.313162	0.187043
MINOS1	-0.0268912	0.355417	0.191037	0.382308
TUFT1	0.0935785	0.355303	0.155419	0.261724
RASSF8	0.124698	0.355085	0.0628441	0.230386
COPS2	-0.0590869	0.355023	0.0323614	0.41411
XRCC4	0.00807093	0.354876	0.187552	0.346805
OTX2	-0.0938265	0.354735	0.396788	0.448562
KCNJ3	0.342317	0.354734	0.633665	0.0124161
AGTR1	0.131411	0.354277	0.615963	0.222866
C1orf31	0.0356269	0.354112	0.124851	0.318485
AGXT2L1	0.0189215	0.354082	0.57997	0.33516
MALT1	-0.068213	0.353961	0.16712	0.422174
MOSPD2	0.0324238	0.353133	0.128458	0.320709
BACH1	0.150848	0.353121	0.0317623	0.202273
ZNF763	-0.829945	0.352558	0.843989	1.1825
TSTA3	0.320613	0.352455	0.204171	0.0318417
MYADM	0.485028	0.352441	0.266723	-0.132587
METTL4	-0.1213	0.352369	0.249788	0.473668
ZNF141	0.0537586	0.352229	0.52863	0.298471
SNAPC5	0.171865	0.352215	0.25319	0.180351
ZNF567	0.107979	0.352059	0.18193	0.24408
ERO1L	-0.0598531	0.351839	0.035432	0.411692
KIAA2022	0.939016	0.351539	0.737822	-0.587477
AIRE	0.384388	0.351459	0.886019	-0.0329288
ZNF12	0.0847354	0.351325	0.0871059	0.26659
ELF1	0.211026	0.351268	0.0542578	0.140242
RPL7	-0.0166013	0.351261	0.387342	0.367862
ANKRD1	0.0922456	0.350956	0.687698	0.25871
TPH1	0.184284	0.350934	0.5685	0.166649
RECK	0.114551	0.350726	0.187417	0.236175
LOC100129924	0.197059	0.350389	0.783406	0.15333
FAM160B1	0.0947572	0.350374	0.212003	0.255617
INPP5F	0.0194635	0.350198	0.0973867	0.330735
PIGF	-0.142214	0.349959	0.297284	0.492172
ARAP2	-0.104563	0.3495	0.126564	0.454064
ADAMTS8	0.202587	0.349352	0.522738	0.146764
LEAP2	-0.502499	0.349278	0.755858	0.851777
P2RY1	0.123948	0.348799	0.243153	0.224851
WDR47	0.0202448	0.348454	0.0865185	0.328209
SLC38A3	0.427679	0.34842	0.609979	-0.0792592
STAC2	-0.0173879	0.348269	0.50404	0.365657
SRXN1	0.303964	0.348235	0.187552	0.0442705
LRRC8C	0.0153904	0.347939	0.0549576	0.332549
CNFN	-0.0688985	0.347888	0.687432	0.416787
ZNF229	0.142065	0.347809	0.198621	0.205744
ADRA1A	0.0504764	0.34776	0.658937	0.297284
PELI1	0.0358137	0.347579	0.152289	0.311765
ZNF778	0.26655	0.347369	0.234114	0.0808189
ENO4	-0.378535	0.347083	0.493441	0.725618
ZMPSTE24	0.0102665	0.347051	0.0699141	0.336784
C6orf47	0.137153	0.346998	0.213511	0.209845
DCAF4L1	-0.0495752	0.346904	0.412349	0.396479
BMPR2	0.0204052	0.34686	0.0442538	0.326455
IFNE	-0.0938784	0.346822	0.780894	0.440701
WDR83OS	0.104732	0.346467	0.178697	0.241735
GRAMD3	0.178367	0.346334	0.355924	0.167967
BIN1	0.742079	0.345966	0.422353	-0.396112
ZNF148	0.011112	0.345896	0.0942056	0.334784
HDHD3	0.19872	0.345779	0.305417	0.147059
PHLPP2	0.0192484	0.345746	0.0478606	0.326498
ENO1	0.169676	0.345578	0.539529	0.175901
SPATA5L1	-0.0722666	0.345566	0.174048	0.417833
GCH1	0.2105	0.345551	0.170904	0.13505
HGF	0.235132	0.345275	0.729809	0.110143
PAM16	0.295122	0.345067	0.820737	0.0499451
BBOX1	-0.0334626	0.345061	0.72435	0.378523
CSF1	0.30663	0.34499	0.208246	0.0383601
PGGT1B	0.0558732	0.344967	0.111255	0.289094
FZD1	0.208836	0.344951	0.190203	0.136115
FAM173B	-0.109736	0.34489	0.129035	0.454626
KGFLP1	0.208738	0.344828	0.778386	0.13609
PABPN1	-0.120442	0.344335	0.378843	0.464776
PPP1R15B	0.1977	0.344232	0.019563	0.146532
SPAG6	-0.449843	0.344175	0.869454	0.794018
TMEM22	-0.0639927	0.344075	0.200344	0.408068
SLAIN2	0.0669994	0.343849	0.0890348	0.27685
PEX13	0.14949	0.343599	0.161882	0.194109
ZNF319	0.351129	0.343426	0.431166	-0.00770378
SAR1B	0.0972989	0.343387	0.0391677	0.246088
TMEM242	-0.104255	0.343378	0.0542578	0.447634
AQP4	-0.359405	0.342357	0.658963	0.701762
EFEMP1	0.141836	0.342316	0.21976	0.20048
IGSF10	0.00247062	0.342051	0.300985	0.339581
ABCG2	0.159136	0.341884	0.217012	0.182748
RPP40	0.0494277	0.341764	0.203838	0.292337
C16orf89	0.0300211	0.341617	0.843989	0.311596
HIST1H4E	0.270095	0.341597	0.0209358	0.0715017
PLEKHF2	0.0133799	0.341468	0.221677	0.328088
LAMP2	-0.0189605	0.341304	0.0510525	0.360264
DKFZP586I1420	0.00652009	0.341254	0.420163	0.334734
FOXD3	0.390688	0.341245	0.521233	-0.0494424
HR	0.56527	0.341065	0.816502	-0.224205
CHAC1	0.934553	0.340954	0.728059	-0.593599
C6orf165	-0.0416647	0.340925	0.713692	0.38259
MAP3K1	0.0888972	0.340776	0.0542578	0.251879
ZC2HC1C	0.236466	0.340747	0.71963	0.104281
STX11	-0.166836	0.340501	0.514231	0.507336
CCDC28A	-0.0593402	0.340481	0.137935	0.399821
PRKRIR	0.0882247	0.339876	0.0336303	0.251651
FOXF2	0.0748657	0.339857	0.21976	0.264992
NOXA1	-0.0679475	0.339767	0.821292	0.407714
ALOX12P2	0.201258	0.339753	0.843089	0.138496
PRSS27	-0.523753	0.339697	0.843089	0.86345
EEF1A2	0.727229	0.339135	0.276695	-0.388094
C2orf56	-0.0614768	0.338877	0.163529	0.400353
IL6R	0.452612	0.338263	0.25437	-0.114349
PTTG1IP	0.0918875	0.338228	0.0239792	0.246341
ERVMER34-1	0.179761	0.337927	0.396263	0.158166
ARID4B	0.10677	0.337708	0.0478606	0.230938
DCTN3	0.159298	0.337563	0.0990171	0.178265
S1PR1	0.112868	0.33755	0.48384	0.224681
PABPC4L	0.0910129	0.337454	0.148581	0.246442
GPR126	0.147248	0.33739	0.138851	0.190142
ZWILCH	-0.17458	0.337199	0.0416759	0.511778
ZNF790	0.178662	0.337062	0.313269	0.1584
C3orf64	0.00584866	0.336996	0.184808	0.331148
LONRF1	0.0880162	0.336703	0.0790548	0.248687
CEP135	0.00090834	0.336696	0.0478606	0.335787
TUBA4A	0.0936255	0.336591	0.598721	0.242965
ALPL	0.398051	0.33581	0.466258	-0.062241
ILDR2	0.27283	0.33566	0.211791	0.0628295
SPEN	0.239473	0.335535	0.489488	0.0960619
GRPEL2	-0.0754875	0.335303	0.0842398	0.41079
HIVEP2	0.27912	0.33529	0.0395579	0.0561691
UQCRB	-0.00407495	0.335102	0.0297345	0.339177
ZNF585A	0.160754	0.334485	0.226479	0.173731
COPS5	0.0722459	0.334265	0.0783347	0.262019
GGH	-0.00314825	0.334145	0.0485111	0.337293
MED7	-0.0451583	0.333953	0.213199	0.379112
ESD	-0.113266	0.333869	0.126374	0.447136
DSEL	0.0211983	0.333669	0.137536	0.31247
KLHL4	0.107805	0.333632	0.176047	0.225828
TXNDC9	0.0359323	0.333493	0.0958165	0.29756
CYR61	0.262192	0.333404	0.525225	0.0712119
RPL17	0.0422851	0.333369	0.172237	0.291083
ZNF701	-0.0809188	0.333328	0.256714	0.414246
ZGPAT	0.182228	0.333289	0.204755	0.151061
VAV3	0.0396776	0.333274	0.248195	0.293596
NF2	0.336004	0.333223	0.0200613	-0.0027806
CCS	0.185866	0.333186	0.292074	0.14732
ACAT2	0.144707	0.332966	0.0634722	0.188258
EPPK1	0.456039	0.332963	0.364813	-0.123076
TBC1D19	-0.206447	0.332904	0.258021	0.539351
PRDM11	0.124834	0.332752	0.284732	0.207918
GCNT2	0.374345	0.332602	0.354629	-0.0417428
ARL17A	-0.271589	0.332489	0.284575	0.604078
PRKCE	0.3715	0.332381	0.252495	-0.0391191
GTDC1	0.0749622	0.332152	0.259978	0.25719
MPZL3	0.218969	0.332138	0.296002	0.113169
YOD1	-0.0991074	0.332064	0.123287	0.431171
ABCB4	-0.0339062	0.332047	0.417567	0.365953
ZNF180	0.0467321	0.331938	0.144449	0.285206
C1orf51	0.0194889	0.331932	0.692469	0.312443
SPRED2	0.25225	0.331871	0.21976	0.0796215
HOXA13	0.442955	0.331843	0.198621	-0.111112
SPOPL	0.0185868	0.331556	0.139415	0.312969
C3orf78	0.00517656	0.331502	0.25437	0.326325
C17orf103	0.274495	0.331481	0.301675	0.0569861
EPS15L1	0.167718	0.331311	0.21976	0.163593
IFRD1	0.0112859	0.331134	0.0292783	0.319848
EFNB2	0.278984	0.331017	0.02407	0.0520322
SMAD7	0.298378	0.330946	0.245067	0.0325683
SLC27A2	0.0542699	0.33066	0.192558	0.27639
NECAB1	-0.216694	0.330639	0.475186	0.547333
FGF9	-0.00146549	0.330554	0.457149	0.332019
CAB39	-0.0432928	0.330133	0.0343858	0.373426
CARD10	0.592232	0.329873	0.297057	-0.26236
SIRT7	0.0899769	0.3298	0.297284	0.239823
EEF1A1	-0.125211	0.329684	0.687962	0.454895
CDC42BPG	0.496165	0.32957	0.511891	-0.166595
HMGB3P1	-0.401814	0.329427	0.730277	0.731241
NSA2	0.119265	0.32932	0.0611081	0.210055
DHDH	0.390398	0.329288	0.790854	-0.0611097
GNG12	0.0948961	0.329172	0.073611	0.234276
LRP12	0.144915	0.32875	0.122838	0.183835
GMIP	0.421895	0.328576	0.55743	-0.0933192
GOLGA6L5	-0.308726	0.328567	0.260755	0.637294
PRRG4	-0.0584158	0.32844	0.258021	0.386856
USP38	0.166905	0.328321	0.104373	0.161415
DNTTIP1	0.0816377	0.328278	0.123562	0.24664
GSTP1	0.293792	0.328249	0.107265	0.0344568
TRIM58	0.0935706	0.328016	0.275647	0.234446
TUBB2B	0.361281	0.327998	0.123959	-0.033283
FAM213A	-0.170605	0.327639	0.382496	0.498245
FAM18B1	0.142615	0.327437	0.347802	0.184822
RBM18	-0.0271255	0.327422	0.135062	0.354548
LYN	0.269946	0.327364	0.102866	0.0574183
FTSJ3	0.110369	0.32721	0.0358493	0.21684
CCDC28B	0.425064	0.326856	0.341597	-0.0982077
BACH2	0.341668	0.326799	0.194161	-0.0148689
RAMP2	-0.293011	0.326771	0.799694	0.619782
CTDP1	0.189084	0.326739	0.426655	0.137655
WNT5B	0.183392	0.326666	0.281909	0.143274
NLRP11	0.158495	0.326624	0.63342	0.16813
LOC100507341	-0.428091	0.32604	0.833237	0.754131
PLIN2	0.20272	0.325902	0.276695	0.123182
ZNF699	0.266289	0.325788	0.403881	0.0594995
DUSP10	0.567934	0.325621	0.460203	-0.242314
CLP1	0.120069	0.325605	0.21674	0.205536
ZIK1	-0.175987	0.325562	0.787059	0.501549
SBNO2	0.231068	0.325504	0.451188	0.0944359
ST3GAL5	-0.0203841	0.325452	0.32765	0.345836
SAMD13	-0.39932	0.325411	0.693943	0.724731
ZBTB34	0.168792	0.325405	0.0948445	0.156613
CCDC132	-0.0629877	0.325336	0.14354	0.388324
ROR1	0.392488	0.325308	0.168673	-0.0671798
HNRNPM	0.159765	0.325293	0.123452	0.165527
MDM2	-0.0682501	0.325225	0.15561	0.393475
SLC41A2	-0.00583669	0.324534	0.164497	0.330371
TCP10L	0.123372	0.324488	0.539885	0.201115
LRRC58	-0.153369	0.32442	0.063755	0.477789
LMO2	0.0918355	0.324378	0.687725	0.232543
AHCYL1	0.000325706	0.324267	0.0457525	0.323941
C5orf41	0.133063	0.324223	0.247792	0.191161
F2RL1	0.147133	0.324076	0.178707	0.176943
DMAP1	0.284665	0.324032	0.17794	0.0393668
FABP5	0.0937681	0.323994	0.0297345	0.230226
RAB27B	0.353924	0.323883	0.421069	-0.0300411
RORB	0.133899	0.323826	0.320844	0.189927
DOHH	0.199511	0.323726	0.528162	0.124215
SLC22A18	0.104129	0.323662	0.810079	0.219533
ME2	0.0231326	0.32366	0.0265532	0.300527
CLIC2	-0.313589	0.323592	0.609206	0.637181
DUSP16	0.226015	0.323484	0.0751305	0.0974686
B3GNT5	-0.00143461	0.323427	0.174706	0.324862
RRAGD	-0.0117083	0.323427	0.15252	0.335135
RPL23AP82	0.09429	0.323282	0.295071	0.228992
FAM83H	0.195714	0.323201	0.533884	0.127487
SEC24A	-0.0313497	0.322887	0.12617	0.354236
TTC1	0.164388	0.322885	0.0555684	0.158496
KIAA0391	0.120826	0.322794	0.0888746	0.201968
SS18L2	-0.00472562	0.322578	0.299663	0.327304
YPEL5	0.0817196	0.32253	0.200147	0.24081
DAGLB	0.111942	0.322452	0.234114	0.21051
USP2	0.520329	0.3224	0.416124	-0.197929
ARHGAP20	0.26532	0.322321	0.195762	0.0570008
LIMS1	-0.0293287	0.322298	0.122918	0.351627
FOSL2	0.525919	0.322295	0.572847	-0.203624
ZNF491	-0.197089	0.322076	0.631145	0.519165
SP3	0.0135437	0.322048	0.03863	0.308504
RPF2	0.019146	0.321805	0.0348747	0.302659
CYB561D2	0.294175	0.321692	0.324358	0.027517
RAB18	0.153027	0.321647	0.128692	0.168621
CLVS2	0.0750648	0.321645	0.618038	0.246581
CBX1	0.00397546	0.321548	0.0446715	0.317573
LOC100288974	-0.0999333	0.321538	0.615963	0.421472
ADAM19	0.243461	0.32138	0.300113	0.077919
BNIP1	0.287466	0.321246	0.21674	0.0337799
DUSP8	0.62725	0.32102	0.52973	-0.30623
SREK1IP1	-0.0187385	0.320977	0.0906256	0.339716
COQ3	0.0686557	0.320907	0.130947	0.252251
HSBP1L1	0.144103	0.32089	0.834943	0.176787
KAT2B	-0.00237164	0.320801	0.171471	0.323173
CNOT6	0.156394	0.320691	0.050135	0.164297
ITPRIPL2	0.131175	0.320384	0.116467	0.189209
SEMA3A	0.0335578	0.320333	0.211977	0.286776
GATSL3	1.07017	0.32031	0.691613	-0.749859
LRRTM2	0.0354282	0.320279	0.228835	0.284851
TOMM40	0.172597	0.32008	0.178697	0.147483
ABCB1	0.169571	0.320047	0.172432	0.150476
SMC3	-0.0579894	0.320032	0.208959	0.378022
SLC39A8	-0.0259594	0.319392	0.113583	0.345352
LPAR6	-0.0805096	0.319222	0.500284	0.399732
HOXC8	0.0744569	0.319143	0.46701	0.244686
SELRC1	0.0183466	0.318822	0.116467	0.300476
ARHGAP28	-0.0733361	0.318708	0.225548	0.392044
SUV420H1	0.14642	0.318685	0.102866	0.172266
RASEF	0.0916384	0.318595	0.166922	0.226956
POLE3	0.0434757	0.318464	0.153977	0.274989
NRBP2	0.216297	0.318464	0.451129	0.102166
BPGM	0.0138951	0.318303	0.173427	0.304408
TTC30A	-0.0619748	0.318193	0.295146	0.380168
STIM2	0.123671	0.318094	0.0961568	0.194423
CSE1L	-0.0820618	0.317915	0.30648	0.399976
KIAA0895	-0.0259637	0.317821	0.0966656	0.343785
TSPAN2	-0.168213	0.317692	0.261033	0.485905
LAGE3	-0.000849884	0.317657	0.539999	0.318507
KCNMB3	-0.0146528	0.317502	0.471731	0.332155
RBPMS2	0.9272	0.317291	0.753103	-0.609909
SLC19A2	0.0185122	0.317263	0.157292	0.29875
GSPT1	-0.0531098	0.317095	0.156689	0.370205
LOC729020	-0.083745	0.316983	0.681807	0.400728
PTPRJ	0.0508092	0.316845	0.173641	0.266036
ZNF518B	0.0295721	0.316534	0.11843	0.286962
PIGA	0.109352	0.31614	0.184964	0.206789
ZNRF1	0.13707	0.315654	0.383051	0.178584
AASDHPPT	0.121065	0.315358	0.0741409	0.194293
GOLIM4	0.12659	0.315298	0.0670797	0.188708
OSMR	-0.0122254	0.315245	0.318343	0.32747
MED31	-0.142004	0.315195	0.248195	0.457198
RHOBTB3	-0.00188769	0.315073	0.0417278	0.316961
GABRQ	0.840119	0.314996	0.677545	-0.525123
GTPBP4	0.0773913	0.314944	0.0462893	0.237553
LRRC70	-0.296752	0.314877	0.709482	0.611629
ALG6	-0.166674	0.314871	0.131714	0.481545
ZNF850	0.258192	0.314809	0.191156	0.0566175
SLC30A1	0.0899032	0.314809	0.234114	0.224905
RBAK	0.0166401	0.31464	0.137132	0.298
KCNS2	0.658174	0.314631	0.807401	-0.343543
TTC4	0.0647108	0.314587	0.627302	0.249876
PCGF6	0.0694394	0.314539	0.135082	0.245099
C5orf22	0.00529423	0.314517	0.0806956	0.309223
MTUS1	0.21332	0.31415	0.0884341	0.10083
CCDC50	0.0927876	0.314128	0.0408637	0.221341
GTF2H5	-0.00866669	0.314113	0.123959	0.32278
ARL6IP1	0.0463337	0.314054	0.0599712	0.267721
FAM134B	-0.225148	0.313993	0.196404	0.539141
C7orf60	0.106039	0.313938	0.326514	0.207899
JRKL	0.0195184	0.313902	0.297133	0.294384
CCDC153	-0.0994436	0.313867	0.751528	0.413311
ZNF367	-0.0321942	0.313827	0.161882	0.346021
SEC62	-0.017312	0.313606	0.0502155	0.330918
HSPA13	-0.0600884	0.31325	0.0850319	0.373339
MFSD6	0.140784	0.312788	0.289759	0.172005
SEPX1	0.512322	0.312702	0.464361	-0.19962
C6orf228	-0.0577663	0.31263	0.300113	0.370396
KIAA1239	0.123603	0.312595	0.600703	0.188993
APOM	-0.0621853	0.312482	0.837282	0.374668
AMPD3	0.22165	0.31245	0.540902	0.0908
CBFA2T3	-0.179126	0.312407	0.820477	0.491533
STEAP1B	0.195529	0.312347	0.474421	0.116817
EIF2B2	0.202586	0.31223	0.12291	0.109644
SIM1	0.305663	0.312176	0.252234	0.00651244
PIK3R3	0.18461	0.312099	0.0494719	0.127489
C11orf51	0.0404508	0.312068	0.301317	0.271618
KLHL2	-0.0925631	0.311942	0.263915	0.404505
ARFGAP3	0.11409	0.311843	0.103123	0.197753
SPPL3	0.0159223	0.311789	0.223276	0.295867
DAGLA	0.245459	0.311747	0.276268	0.0662879
LRRC33	0.101314	0.311541	0.665278	0.210227
ACSL4	0.0109454	0.311424	0.0481083	0.300478
FNDC3B	0.241568	0.311387	0.0888746	0.0698191
DRAM2	-0.0454887	0.311246	0.170362	0.356734
CP	-0.0510135	0.31118	0.833253	0.362193
EXOC8	0.101373	0.311112	0.10591	0.209738
RPL28	0.248934	0.310747	0.152296	0.061813
NME7	-0.170276	0.310675	0.188984	0.480951
LPAR1	0.193422	0.310674	0.205487	0.117252
TROVE2	-0.0550496	0.310608	0.122918	0.365658
RTN4	-0.00884016	0.310449	0.0363042	0.319289
OTOP1	-0.475767	0.310436	0.865596	0.786203
TMOD3	0.0187414	0.310419	0.0510525	0.291678
UBE2W	-0.188771	0.310267	0.239118	0.499037
FHL3	0.14102	0.310105	0.514231	0.169084
SNX16	-0.0149064	0.309632	0.39951	0.324538
WEE1	0.0574894	0.309454	0.0968527	0.251965
PIGN	-0.0162159	0.309292	0.109479	0.325508
TIMP2	0.358797	0.309197	0.300113	-0.0495997
CRABP2	0.404017	0.308762	0.255433	-0.0952551
PTCD2	-0.407133	0.308464	0.291493	0.715597
DDX3X	0.00293012	0.308416	0.493962	0.305486
CIR1	0.0886856	0.308231	0.239118	0.219546
PBK	-0.10729	0.308135	0.0899278	0.415426
TSPAN13	0.0945077	0.308122	0.247057	0.213614
SYNJ2	0.337526	0.308099	0.102431	-0.0294265
HOOK1	-0.0027781	0.308074	0.0849118	0.310852
GRIK4	0.13401	0.307764	0.69672	0.173754
SEMA3D	-0.034441	0.307661	0.323661	0.342102
THOC1	-0.0375886	0.307596	0.0803024	0.345184
RFNG	0.466834	0.307455	0.681912	-0.159378
ACVR2A	0.0186625	0.307282	0.15561	0.28862
TSC22D2	0.33735	0.307161	0.199924	-0.0301892
PPL	0.386247	0.306942	0.559438	-0.0793042
SMCR8	0.25811	0.306843	0.0876725	0.048733
SUPT4H1	0.0700069	0.306793	0.131674	0.236786
FRG1B	-0.0787312	0.306684	0.565154	0.385415
ARHGAP11A	-0.00930365	0.306426	0.0729584	0.31573
RAB30	0.121038	0.306401	0.440119	0.185363
PDE3B	0.00834638	0.306185	0.0613653	0.297838
SUGT1P3	-0.384224	0.306149	0.572847	0.690372
ME1	0.113718	0.306008	0.0948145	0.192291
IRS2	0.185857	0.305926	0.0813806	0.120069
KIAA0825	-0.109834	0.305819	0.574802	0.415652
ACAA1	0.168414	0.305774	0.293378	0.13736
FNIP2	0.207621	0.305721	0.156832	0.0981005
GUSBP4	-0.0528312	0.305536	0.597979	0.358368
MRPL24	0.0429184	0.305219	0.160143	0.262301
SFRP1	-0.327248	0.304936	0.492516	0.632185
PMP22	0.2197	0.304935	0.274715	0.0852353
YWHAZ	0.0514801	0.304865	0.31303	0.253385
DYRK1A	0.235518	0.304829	0.0363042	0.0693104
TMEM167B	-0.000818463	0.30464	0.326539	0.305459
RNASEL	0.1549	0.304557	0.264286	0.149657
ZNF285	0.0021681	0.304431	0.357093	0.302263
TCEA3	0.641711	0.304422	0.785861	-0.337289
HLA-F	-0.0106976	0.304272	0.374609	0.314969
RAP1B	0.044213	0.304228	0.128721	0.260015
ATL2	0.00959785	0.30419	0.10591	0.294592
C4orf52	-0.200157	0.304151	0.376465	0.504307
ZRANB2	-0.109052	0.303981	0.119623	0.413032
TMEM186	0.158687	0.30391	0.355473	0.145223
GAN	0.210525	0.303842	0.108291	0.093317
GFPT1	0.0230577	0.303677	0.0643385	0.280619
CCDC96	-0.465679	0.303668	0.822882	0.769347
LGR5	0.18542	0.303657	0.260755	0.118237
C1orf55	0.150358	0.303436	0.0432397	0.153079
SSX2IP	-0.00240922	0.303364	0.0993778	0.305774
SIAH1	0.0769112	0.303254	0.300113	0.226343
TMEM167A	-0.0932301	0.303238	0.156831	0.396468
LNPEP	0.103279	0.303234	0.125155	0.199955
C4orf43	-0.0500201	0.303196	0.105423	0.353216
FRMPD2	-0.103057	0.303124	0.765385	0.406181
ZNF157	0.271499	0.3031	0.689921	0.0316013
NDFIP2	-0.0262628	0.303037	0.0756872	0.329299
CDK17	0.115669	0.30284	0.142514	0.187171
MID2	0.0894054	0.30277	0.1353	0.213365
ARL8B	-0.100915	0.302565	0.176114	0.40348
NFYA	0.0555184	0.302499	0.0520322	0.246981
TUBGCP4	0.000798196	0.302492	0.112545	0.301694
HELB	-0.0419943	0.302372	0.229109	0.344367
USMG5	0.100246	0.302367	0.278895	0.202121
HIST1H2BF	0.261418	0.302357	0.161744	0.0409391
C16orf72	0.0232603	0.30201	0.127532	0.278749
ZFX	0.0158717	0.301954	0.0849118	0.286083
SGMS2	0.238431	0.301897	0.156831	0.0634653
RPL35A	0.0843542	0.301876	0.145829	0.217522
MPZL2	0.224669	0.30164	0.688103	0.0769707
FNIP1	0.00844313	0.301627	0.126374	0.293184
NEBL	-0.0281902	0.301553	0.198621	0.329743
RPL11	-0.00929851	0.301457	0.347802	0.310756
RPL24	-0.0112239	0.30136	0.500284	0.312584
MAP1B	0.191575	0.301274	0.118871	0.109699
RPS6KA3	0.0104012	0.301106	0.0884341	0.290705
ACYP1	-0.235222	0.30106	0.342391	0.536282
CENPQ	0.0138394	0.30103	0.204655	0.287191
SNX13	-0.127113	0.301029	0.0903421	0.428142
IMPAD1	0.0353054	0.300922	0.0906256	0.265617
CNDP2	0.13811	0.30085	0.227257	0.16274
EPHA7	0.074598	0.300602	0.152429	0.226004
ZNF85	0.12755	0.300545	0.430688	0.172995
CENPBD1	-0.0653876	0.300522	0.35406	0.36591
CRNKL1	-0.0304008	0.300385	0.13709	0.330786
USP15	0.0032002	0.300361	0.0990171	0.29716
MANEA	-0.120464	0.300271	0.165839	0.420735
PSMA6	-0.016726	0.300228	0.112449	0.316954
ENO2	0.416715	0.299983	0.33784	-0.116732
C9orf5	-0.0243293	0.299972	0.0478606	0.324302
SRRM3	0.46462	0.299836	0.740708	-0.164784
CREM	0.0647055	0.299814	0.28214	0.235108
ZFPM2	0.166339	0.299803	0.265534	0.133463
LYSMD3	0.0581241	0.29975	0.275062	0.241626
TTC5	-0.039446	0.299631	0.174756	0.339077
C4orf47	-0.65696	0.29947	0.799257	0.95643
USP14	-0.148794	0.298925	0.125412	0.447718
CDC123	-0.0475842	0.298782	0.0980944	0.346366
LRRC28	0.0845198	0.298709	0.325065	0.214189
C11orf82	-0.0372144	0.298492	0.140083	0.335706
SDC2	0.172239	0.298349	0.069606	0.12611
MYBL1	-0.0546731	0.298348	0.212409	0.353021
PANX1	0.168352	0.29833	0.147916	0.129978
SRPRB	0.0231814	0.298262	0.116467	0.27508
LMAN2L	0.119526	0.298178	0.129103	0.178652
GREB1L	0.229809	0.298075	0.0686968	0.068266
PROX1	0.0971627	0.297989	0.392437	0.200826
KIAA0513	0.362796	0.297983	0.324975	-0.0648132
FGF13	-0.156516	0.297903	0.275239	0.454419
STYX	-0.0155753	0.297857	0.168021	0.313432
C5orf51	0.0534902	0.297748	0.0746959	0.244258
MRC2	0.306368	0.297644	0.318387	-0.0087238
SNX4	0.0491439	0.29757	0.135702	0.248426
BRD7P3	-0.174931	0.297513	0.56762	0.472444
C9orf21	-0.118592	0.297322	0.463426	0.415914
GNAI3	-0.0373793	0.297225	0.0906256	0.334604
C12orf76	-0.0716758	0.297214	0.625243	0.36889
RBM47	0.310378	0.297211	0.307864	-0.013167
FXR1	0.0273567	0.297154	0.107245	0.269798
NKX2-2	0.291316	0.296855	0.727456	0.00553889
PIP5K1B	0.713973	0.296788	0.699308	-0.417185
AQP3	0.918746	0.29674	0.649184	-0.622006
GPATCH4	0.165229	0.296482	0.12291	0.131253
RPL15	0.0700585	0.296352	0.424695	0.226294
USP47	-0.0325622	0.296223	0.100342	0.328785
CCNI	-0.0790589	0.296088	0.170216	0.375147
ATP6V1C1	0.0270278	0.296059	0.139774	0.269031
PLS3	-0.00295474	0.296025	0.598721	0.29898
RPS11	0.0498203	0.295965	0.428217	0.246145
CEP85L	0.0712521	0.295963	0.130399	0.224711
UBE2QL1	0.065292	0.295792	0.561697	0.2305
HMX1	0.0997351	0.295434	0.565353	0.195699
ZBTB43	0.0524053	0.295366	0.173427	0.242961
MFHAS1	0.174945	0.295331	0.276268	0.120387
CCDC39	-0.113378	0.295274	0.485358	0.408652
SOCS3	0.364663	0.295231	0.74101	-0.069432
ACVR1C	-0.00705787	0.295161	0.429511	0.302219
GMDS	0.149863	0.295079	0.335204	0.145216
FRAT1	-0.0402324	0.295073	0.614862	0.335306
KAL1	0.228619	0.295044	0.139415	0.0664248
STK17B	0.157835	0.295028	0.192832	0.137194
FOXA1	0.345077	0.294982	0.449914	-0.0500951
HAND2	-0.0178668	0.294831	0.540001	0.312698
PCMT1	0.0814249	0.294752	0.21159	0.213327
NCALD	0.129611	0.294649	0.550701	0.165038
SULT1C4	0.394099	0.294644	0.735387	-0.0994543
EMP1	0.411735	0.294364	0.764344	-0.117371
CCDC71L	-0.0543899	0.294361	0.354388	0.348751
RNF128	0.0649151	0.294291	0.150762	0.229376
GGNBP2	-0.0210088	0.294264	0.163596	0.315273
SFT2D2	0.129869	0.294066	0.288893	0.164197
TMEM47	-0.156244	0.293999	0.30657	0.450243
EIF2S3	-0.0361617	0.293978	0.373514	0.33014
FBXW2	-0.035699	0.293471	0.0822735	0.32917
JAK2	0.0195435	0.293158	0.276268	0.273614
RRAS	-0.137292	0.293157	0.677759	0.430449
FOPNL	0.0162805	0.293124	0.18193	0.276843
C14orf102	0.106457	0.292926	0.123959	0.186469
TNFSF9	0.538559	0.292866	0.57229	-0.245693
RNF6	0.120776	0.292758	0.127066	0.171982
GPN3	-0.0149211	0.29244	0.131744	0.307361
TMEFF1	-0.364607	0.292318	0.619032	0.656925
ST20	-0.0529667	0.292318	0.543398	0.345284
ZNF726	-0.132003	0.292301	0.49851	0.424305
NME9	-0.134008	0.2923	0.508402	0.426308
CAV2	0.175317	0.292103	0.373514	0.116786
ABHD5	0.0458418	0.292044	0.242214	0.246202
STRN3	-0.169847	0.291977	0.111067	0.461824
GLS	-0.118301	0.291941	0.132956	0.410242
REST	0.0903858	0.291736	0.0899278	0.20135
FDX1	-0.0100182	0.29155	0.216329	0.301568
RIPK2	-0.0359431	0.291544	0.299128	0.327487
UBE2H	-0.00313835	0.291298	0.0988514	0.294437
SMAD3	0.190947	0.29115	0.188225	0.100204
DDX58	-0.000534863	0.29115	0.364813	0.291685
C7orf49	0.0774668	0.291139	0.282946	0.213672
RPS15A	-0.100271	0.290948	0.419458	0.391218
FAM69A	0.0330673	0.290921	0.247892	0.257854
B3GNT1	-0.01852	0.290803	0.145474	0.309323
ANKRD12	-0.044996	0.290766	0.146653	0.335762
BTF3L4	-0.0300826	0.290764	0.0603395	0.320846
JHDM1D	-0.000844407	0.290733	0.151045	0.291578
TAS2R14	-0.582275	0.290731	0.667286	0.873006
PIP4K2A	0.163229	0.290616	0.162106	0.127388
FAM168B	0.064291	0.290536	0.0516036	0.226245
NIPSNAP3A	0.0462661	0.290442	0.228835	0.244176
ZNF829	0.0371657	0.290263	0.25319	0.253097
XKR5	-0.0866921	0.290117	0.768629	0.376809
FIGNL1	-0.0496672	0.290087	0.103123	0.339754
CHORDC1	-0.00719206	0.290075	0.0654152	0.297268
PCDH7	0.138237	0.290023	0.0644384	0.151786
C18orf25	-0.0337043	0.289847	0.187552	0.323551
LRAT	-0.172691	0.289783	0.334686	0.462474
HIGD1A	-0.104834	0.289768	0.173427	0.394602
GMPPB	0.377037	0.289653	0.377249	-0.0873835
TPMT	0.0544418	0.289628	0.202597	0.235186
SPCS3	-0.0932804	0.289618	0.127973	0.382899
CYCS	-0.0871902	0.289584	0.255433	0.376774
CEP55	0.161928	0.289561	0.0610347	0.127633
RICTOR	-0.150392	0.289304	0.103123	0.439696
KCNH2	0.666206	0.289296	0.669969	-0.37691
RORA	-0.0123448	0.289293	0.227014	0.301638
P2RY13	-0.252136	0.289268	0.761181	0.541404
SPC24	0.013265	0.289136	0.327113	0.27587
JAZF1	0.219172	0.28858	0.317845	0.0694081
SRPR	0.236036	0.288538	0.0720634	0.0525012
SNAP25	0.235298	0.288487	0.871871	0.0531884
PPP3R1	-0.0269178	0.288317	0.139774	0.315235
SIPA1L2	0.281927	0.288218	0.128802	0.00629052
ATP6V1H	-0.118849	0.288182	0.208959	0.407032
FOXN2	0.00988082	0.288129	0.206186	0.278249
SLC46A3	0.00400952	0.288024	0.36096	0.284015
C6orf132	0.204638	0.288005	0.727681	0.0833672
ABCG4	0.374923	0.287981	0.713046	-0.0869418
NUDT1	0.0823217	0.287764	0.354726	0.205442
SYCP3	-0.0582336	0.287757	0.676191	0.345991
SH3BGRL3	0.562385	0.287663	0.614753	-0.274722
NCKAP1	-0.0906231	0.287602	0.149247	0.378225
CCNC	-0.0239049	0.287305	0.126481	0.31121
C11orf58	-0.0775311	0.287289	0.244817	0.36482
GALNT7	-0.0315123	0.287268	0.201756	0.31878
KIAA1524	-0.0833698	0.287006	0.111779	0.370376
RALA	0.0575238	0.286923	0.181972	0.229399
FZD6	-0.048631	0.286823	0.210881	0.335454
SLC16A14	0.0455045	0.286629	0.216517	0.241125
GLT8D1	-0.125148	0.286509	0.198122	0.411657
ODC1	0.0199716	0.286449	0.165113	0.266477
CENPO	0.051798	0.286387	0.158606	0.234589
MED6	-0.0195214	0.286231	0.17794	0.305753
LGR4	0.0138945	0.286205	0.102912	0.27231
CILP	0.420769	0.286131	0.83684	-0.134637
SNIP1	0.177849	0.286033	0.24493	0.108184
ARHGAP24	-0.0357459	0.28589	0.407702	0.321636
ITPKB	0.265731	0.285877	0.322109	0.0201459
RHOF	2.42907	0.285761	0.871568	-2.14331
NTS	-0.0302678	0.285632	0.694909	0.3159
CCT6A	0.0155652	0.28547	0.363664	0.269905
BHLHE40	0.480194	0.285304	0.347802	-0.19489
HNRNPA1	0.00467243	0.285294	0.224472	0.280622
RBPMS	-0.177045	0.285239	0.448521	0.462284
C19orf52	0.105481	0.285212	0.542227	0.17973
TBC1D23	-0.0262483	0.285046	0.187008	0.311294
TMED7	-0.0570748	0.285037	0.209238	0.342112
FASTKD3	-0.0848697	0.285029	0.382367	0.369899
C3orf70	0.179247	0.284937	0.448861	0.10569
KIAA1586	-0.250263	0.284886	0.221677	0.535149
STX6	0.187999	0.284597	0.188297	0.096598
HNRNPUL2	0.103582	0.284506	0.324975	0.180924
DDX52	-0.116561	0.284366	0.0882993	0.400927
SNX10	0.122556	0.284326	0.35245	0.16177
CHST8	-0.0891423	0.284259	0.764467	0.373402
SSR3	0.0373131	0.284217	0.107265	0.246904
DLGAP4	0.398568	0.284203	0.375793	-0.114365
PSME4	-0.0206928	0.284182	0.0850319	0.304875
SLC26A10	0.103465	0.284073	0.608037	0.180608
PRPF4B	-0.10058	0.284008	0.205571	0.384588
NOSTRIN	-0.412802	0.283992	0.454401	0.696794
LOC728819	0.094648	0.283802	0.502976	0.189154
PARPBP	0.00155494	0.283759	0.210123	0.282204
CUL2	-0.0201461	0.283544	0.0991338	0.30369
ZNF430	-0.0400196	0.283515	0.299488	0.323535
EDC3	0.206299	0.283439	0.274715	0.0771404
TGFBRAP1	0.210051	0.283284	0.184394	0.0732334
DDX39B	0.103384	0.283264	0.86863	0.17988
SFXN4	0.0118897	0.283262	0.191878	0.271372
RASSF7	0.505559	0.283224	0.643154	-0.222335
FKBP2	0.442954	0.283211	0.544875	-0.159743
FAM50A	0.37805	0.28306	0.299389	-0.0949903
ARL5A	-0.168284	0.282906	0.299132	0.45119
BASP1	0.220925	0.282862	0.223408	0.0619375
ZBED5	-0.0916567	0.282743	0.176047	0.3744
FBXO30	0.0127707	0.282574	0.189489	0.269804
MCL1	-0.00726948	0.282391	0.117497	0.289661
NOB1	0.271355	0.28226	0.265658	0.0109052
TMEM171	-0.175686	0.282256	0.58981	0.457942
MGAT3	0.525049	0.282249	0.49851	-0.242799
TUBB2A	0.612548	0.281944	0.365292	-0.330604
BAZ1A	0.00802592	0.281779	0.181669	0.273753
PJA2	-0.0374721	0.281682	0.0693893	0.319154
TBCE	0.0376066	0.281585	0.12066	0.243978
MORF4L1	0.0427806	0.281488	0.16796	0.238707
METTL23	-0.129117	0.281435	0.298215	0.410552
LTB4R2	-0.00821062	0.281391	0.695774	0.289602
OSTM1	0.0973454	0.281381	0.231767	0.184035
UTP15	-0.0150293	0.281033	0.141129	0.296062
NR4A3	0.00972836	0.281024	0.662699	0.271296
FMN2	0.154732	0.280937	0.355924	0.126205
GPATCH2	-0.0555797	0.280862	0.173427	0.336442
RAB10	0.0055137	0.280724	0.0850319	0.27521
LIPH	-0.0189384	0.280693	0.774018	0.299632
PDCD7	0.0137437	0.280652	0.315803	0.266908
ZRANB1	0.00920114	0.280564	0.1328	0.271363
PNPLA8	-0.0565635	0.280364	0.264286	0.336927
ZBTB5	-0.0601112	0.280292	0.258021	0.340403
P2RY14	-0.379817	0.280239	0.655316	0.660057
PIN4	0.140227	0.280187	0.100738	0.139961
RAB3IL1	0.284017	0.280163	0.653359	-0.00385392
ZNF268	0.145666	0.280132	0.32761	0.134466
FDX1L	0.267324	0.280064	0.429465	0.0127404
TTC39A	0.401508	0.279637	0.380769	-0.121871
CACNB3	0.311551	0.279584	0.514231	-0.031967
GLRX	0.087504	0.279515	0.312733	0.192011
MAPK6	0.0806513	0.27949	0.0952704	0.198839
UCP2	0.269114	0.279367	0.590251	0.0102525
FBXO28	0.0672251	0.27924	0.12291	0.212015
GXYLT1	-0.00104319	0.279189	0.128327	0.280232
OSGIN2	-0.0526899	0.279164	0.289759	0.331854
DPP4	-0.00402636	0.279019	0.419339	0.283046
NDUFA8	0.0383012	0.278697	0.14678	0.240396
TBX21	0.0812592	0.27854	0.873025	0.197281
SLC9A2	0.152392	0.278384	0.419382	0.125992
ESF1	0.0671994	0.278369	0.17594	0.211169
DNAJB2	0.141824	0.278356	0.410515	0.136532
LIN28B	-0.0272047	0.278353	0.152143	0.305557
SGOL2	-0.0778148	0.27831	0.113117	0.356125
TEC	0.0758159	0.278257	0.419382	0.202441
C8orf48	-0.154838	0.278219	0.515361	0.433057
B4GALT1	0.292594	0.278101	0.241529	-0.014493
EPSTI1	0.179746	0.278099	0.532568	0.0983538
REG4	0.731396	0.278019	0.874327	-0.453377
KPNA4	-0.0255989	0.277999	0.0920169	0.303598
RAPGEF6	-0.0716123	0.277971	0.139415	0.349584
FRMD6	0.132284	0.277943	0.181972	0.145659
ARHGAP11B	-0.350913	0.277889	0.443955	0.628802
PLA2G16	0.419641	0.277888	0.555698	-0.141754
ZFP37	0.119074	0.277845	0.399321	0.158771
SRP9	-0.0954039	0.27777	0.24493	0.373174
SSBP1	0.0286015	0.277623	0.182895	0.249022
C1GALT1C1	-0.031758	0.277594	0.194161	0.309352
SCARA3	0.260224	0.277504	0.275596	0.0172808
ZNF292	0.0574494	0.277439	0.131704	0.21999
SERAC1	0.101779	0.277419	0.189064	0.17564
ACTR3	0.0666635	0.277278	0.163596	0.210614
PROM1	-0.118908	0.277107	0.535046	0.396015
SURF6	0.192626	0.27694	0.127552	0.0843141
TSHZ1	0.162071	0.276878	0.205571	0.114807
CD2AP	0.0979949	0.276854	0.0779984	0.178859
CCDC126	0.0755996	0.276643	0.340284	0.201044
PDP2	0.153621	0.27645	0.205027	0.122829
ZDHHC21	-0.207997	0.276401	0.30153	0.484398
IFNAR1	-0.100692	0.276151	0.139774	0.376843
HYAL1	-0.0486156	0.276102	0.772348	0.324717
HSPH1	0.0135954	0.276059	0.157528	0.262464
HEXB	0.00787331	0.275944	0.13709	0.268071
SIRPB2	0.261681	0.275874	0.813414	0.0141926
PEA15	0.296478	0.275838	0.202978	-0.0206395
EPHX4	0.189379	0.275741	0.494685	0.0863612
VASN	0.488301	0.275731	0.670187	-0.21257
GOLGA8B	-0.27914	0.275598	0.31827	0.554738
PCTP	0.0111282	0.275594	0.30223	0.264466
C6orf62	-0.0642337	0.275589	0.214591	0.339823
ZADH2	0.0558628	0.27558	0.216507	0.219717
GLTSCR1	0.302716	0.275542	0.748407	-0.0271734
TWISTNB	0.000455173	0.275372	0.0782412	0.274916
PDE5A	-0.0274846	0.275336	0.24071	0.302821
ZNF700	-0.153327	0.275196	0.274595	0.428523
PNPT1	-0.0250247	0.275183	0.152296	0.300208
KCND1	0.727567	0.275047	0.862186	-0.45252
MYO18A	0.378953	0.274973	0.153653	-0.10398
FURIN	0.398749	0.274916	0.184964	-0.123833
ZFP1	0.157791	0.274837	0.257729	0.117045
CD53	0.452506	0.274577	0.822743	-0.177929
TSSK6	-0.0733138	0.274539	0.871871	0.347853
SLC25A35	-0.3721	0.274302	0.806516	0.646402
KITLG	-0.144993	0.274259	0.246108	0.419252
ZNF140	-0.0624879	0.27421	0.265658	0.336698
RNF19A	0.116346	0.274194	0.248656	0.157848
TYW1	0.0148332	0.274104	0.246505	0.25927
DEPDC1	0.0150502	0.273732	0.23471	0.258681
C18orf21	0.0755912	0.273685	0.337819	0.198094
STAG3L4	0.0148348	0.273682	0.373514	0.258848
CHST4	0.160867	0.273588	0.742623	0.112722
MTRNR2L6	0.142522	0.27349	0.392316	0.130969
IKZF3	0.0475881	0.27343	0.324975	0.225842
WDR89	-0.0604465	0.273357	0.235866	0.333803
KIF5B	-0.00870725	0.273304	0.396118	0.282011
UBTD1	0.18546	0.273289	0.702763	0.0878289
TMEM86A	0.261573	0.273219	0.677028	0.0116454
CWC22	0.00591677	0.273168	0.15561	0.267251
ZNF214	-0.172098	0.273029	0.415526	0.445126
HMGN5	-0.264651	0.272994	0.312034	0.537645
SEMA6D	0.415408	0.27298	0.342306	-0.142428
SYTL4	0.155509	0.272733	0.305417	0.117225
TMEM50A	0.0988982	0.272689	0.108357	0.173791
AVIL	0.12042	0.272581	0.556051	0.152162
KIAA0101	-0.0593396	0.272569	0.183681	0.331909
WWP1	-0.0179807	0.272533	0.172237	0.290513
SHISA2	0.416496	0.272417	0.21976	-0.144079
DMKN	0.13144	0.272312	0.247892	0.140873
ETV4	-0.223095	0.272272	0.835549	0.495367
FICD	0.116706	0.272211	0.699556	0.155505
ETHE1	0.365641	0.272205	0.56419	-0.0934365
VPS26A	-0.0285734	0.272191	0.148525	0.300764
NDNF	0.0310056	0.272172	0.322783	0.241166
ZNF483	0.164393	0.272007	0.234114	0.107614
KCNN3	0.327463	0.271865	0.632706	-0.0555981
ZNF605	0.063096	0.27183	0.282054	0.208734
WDR12	-0.0875534	0.271727	0.080582	0.35928
ZBTB24	0.00685193	0.271622	0.107172	0.26477
TMOD1	0.441041	0.271424	0.435142	-0.169618
ZFYVE16	-0.0767556	0.271291	0.18145	0.348046
SGMS1	0.0777009	0.27123	0.280349	0.193529
CHCHD5	-0.251928	0.271104	0.679736	0.523032
DTNA	0.0484714	0.27106	0.235866	0.222588
MTMR14	0.151904	0.270977	0.224559	0.119073
DNTTIP2	-0.0299093	0.270949	0.127601	0.300859
BCAP29	0.0212394	0.270684	0.150773	0.249444
ZNF264	0.129252	0.270602	0.246505	0.14135
CCND3	0.117444	0.270427	0.402586	0.152984
ZNF611	0.053382	0.27042	0.310397	0.217038
MYO1B	0.113196	0.270246	0.104321	0.15705
BMS1	0.015907	0.270229	0.186408	0.254322
TSC22D3	0.456717	0.270057	0.307805	-0.18666
RAP1GDS1	-0.106232	0.269947	0.217012	0.376178
NEUROG2	-0.259596	0.269813	0.790657	0.529409
METTL9	-0.0233517	0.269629	0.247892	0.292981
SUGT1	-0.0805742	0.269605	0.188225	0.35018
ZFP28	0.354767	0.269562	0.419339	-0.0852047
MSMO1	0.113461	0.269517	0.300113	0.156056
HIST1H3I	0.379533	0.269439	0.265658	-0.110094
CWC27	0.230558	0.269379	0.187417	0.0388208
ZNF480	0.0562901	0.269157	0.18193	0.212867
MPHOSPH10	0.0689302	0.268895	0.107265	0.199965
CCNB1	-0.0213933	0.268742	0.289397	0.290136
ZNF513	0.166321	0.26868	0.633665	0.102359
CPPED1	-0.11161	0.268608	0.344462	0.380218
RYBP	-0.112589	0.268526	0.357301	0.381115
PTCH1	0.180798	0.268517	0.187828	0.0877189
PIK3CA	-0.0404639	0.268423	0.215148	0.308887
ITGAV	-0.0626402	0.268393	0.242214	0.331033
MEF2BNB	0.250023	0.268287	0.48247	0.0182637
PRDX1	0.0112946	0.268285	0.536178	0.25699
PRKCH	0.120049	0.268253	0.339171	0.148204
BLVRA	0.0378321	0.268205	0.20531	0.230373
RNF39	-0.690563	0.268172	0.813595	0.958735
FGFR2	0.0907688	0.268126	0.177911	0.177357
MTMR2	0.0991515	0.268065	0.185514	0.168913
COLEC11	0.313118	0.268023	0.72942	-0.0450947
DARS2	0.0301086	0.267849	0.0952757	0.23774
FAM190B	-0.0186143	0.267793	0.185832	0.286408
CALR	0.227034	0.267671	0.597979	0.040637
RPS27	0.00379677	0.267653	0.157528	0.263857
FAM195A	-0.0229864	0.267649	0.687047	0.290635
ARF6	0.0777887	0.267562	0.118128	0.189773
RIF1	-0.0791548	0.267512	0.426655	0.346667
PLEKHG1	0.181894	0.267408	0.347802	0.0855139
RBM27	0.109676	0.267312	0.0948351	0.157635
POP4	0.0725952	0.267277	0.249391	0.194682
EID1	-0.0942156	0.267254	0.120863	0.361469
C10orf118	-0.0173478	0.267115	0.19376	0.284463
SLC35A5	-0.111952	0.267063	0.235866	0.379015
UBXN1	0.398303	0.266991	0.204171	-0.131312
DUSP1	0.385014	0.266978	0.363286	-0.118036
HDHD1	0.0926995	0.266841	0.17561	0.174141
TRAF5	0.0180845	0.266791	0.359763	0.248707
SEL1L	-0.0325775	0.266489	0.163596	0.299066
ITGA5	0.578036	0.26644	0.260972	-0.311595
DNAJB9	0.0915239	0.266086	0.354966	0.174562
SEC24B	-0.0710682	0.266024	0.149644	0.337092
GPM6B	-0.190474	0.265884	0.234339	0.456358
ZNF568	0.0322368	0.265843	0.437038	0.233606
ZFP36	0.121961	0.265764	0.843082	0.143802
ZNF71	0.16881	0.265752	0.35406	0.096942
PHF20	-0.0433638	0.265716	0.183681	0.30908
B4GALT4	0.105951	0.265663	0.246108	0.159712
PCDH17	0.024742	0.265647	0.123959	0.240905
ZNF507	-0.0872416	0.265536	0.0919544	0.352778
RPUSD4	0.124858	0.265463	0.269144	0.140605
DIRC2	0.0993761	0.265389	0.309003	0.166013
TRNT1	-0.202825	0.26536	0.280635	0.468185
MAN2A2	0.247747	0.265298	0.200151	0.0175512
KRR1	-0.0256121	0.265208	0.117497	0.29082
DDX5	-0.00636765	0.265168	0.422353	0.271536
ARFIP1	-0.133121	0.265159	0.249888	0.39828
ENPP4	0.0812542	0.265123	0.318387	0.183869
DIRAS1	0.0273108	0.264962	0.423094	0.237651
PPP3CA	-0.0370216	0.264918	0.188676	0.30194
NEFM	0.429112	0.264877	0.236815	-0.164235
CBR3	0.0949128	0.264863	0.472866	0.16995
ZYG11B	-0.204515	0.264792	0.15728	0.469307
GMNC	-0.0132769	0.264621	0.895316	0.277898
ZNF443	0.0577771	0.264567	0.432255	0.20679
MED21	-0.036825	0.264555	0.298641	0.30138
FAM131B	0.016903	0.264541	0.808044	0.247638
RAB43	0.43491	0.264457	0.877276	-0.170453
HTRA2	0.0333602	0.264395	0.57229	0.231035
DACH1	0.104457	0.264334	0.213852	0.159876
POLR1B	0.0338239	0.264324	0.12617	0.2305
MAN1C1	0.502749	0.264213	0.601456	-0.238536
SEC61B	0.0939877	0.264172	0.242214	0.170185
OTX1	0.139474	0.264169	0.678345	0.124695
BANF1	0.260085	0.264133	0.539101	0.00404877
GOLGA3	0.132018	0.2641	0.103123	0.132082
JKAMP	-0.219449	0.26405	0.300113	0.483499
ARPC3	0.135955	0.264032	0.280803	0.128076
DHRS4	0.0945294	0.264022	0.481863	0.169493
C10orf82	0.179778	0.263799	0.848303	0.0840213
PBX3	0.0637185	0.263611	0.235183	0.199892
KIAA1009	-0.0469414	0.263557	0.208164	0.310498
RPL38	0.0936377	0.263438	0.497639	0.1698
MAT2B	-0.0412129	0.263347	0.150196	0.304559
DCAF10	-0.0965004	0.263338	0.308181	0.359838
ANP32AP1	0.0844467	0.26332	0.395381	0.178873
AMY2B	-0.354324	0.263245	0.726201	0.617569
OTUD1	0.16632	0.263113	0.454913	0.096793
MTERF	-0.0596005	0.262887	0.362328	0.322488
TDP2	0.125212	0.262833	0.198384	0.137621
SMYD3	-0.107474	0.262713	0.36062	0.370188
POC1A	0.102243	0.2627	0.412294	0.160457
SAAL1	-0.054418	0.262679	0.190631	0.317097
LRRCC1	-0.160195	0.26244	0.350007	0.422635
RNFT1	-0.013885	0.262263	0.403089	0.276148
TOMM40L	-0.0409739	0.26224	0.306978	0.303214
AEBP2	-0.0660427	0.262095	0.206795	0.328138
ERGIC2	-0.0775935	0.262009	0.12291	0.339602
RAD51B	-0.250791	0.261884	0.462921	0.512675
KIFC3	0.218451	0.261838	0.494373	0.0433866
TMEM51	0.214883	0.261807	0.438952	0.0469238
DNAJC25	0.141054	0.261648	0.260162	0.120594
SLC16A13	0.201	0.261613	0.649579	0.0606132
TMEM41B	-0.110747	0.261554	0.315225	0.372301
PCDHGA12	1.01846	0.261327	0.845675	-0.757137
YIPF4	-0.115428	0.261292	0.210001	0.37672
HERC6	0.160709	0.261285	0.378773	0.100576
CDC16	-0.0807211	0.261147	0.265658	0.341868
PGBD4	-0.236983	0.261141	0.514802	0.498124
CCDC47	0.0466542	0.261027	0.275787	0.214373
CUL5	-0.155698	0.260951	0.178697	0.416649
SCAMP2	0.383797	0.260686	0.436584	-0.12311
SLC5A12	-0.0449589	0.260686	0.726201	0.305644
USP42	0.134592	0.260684	0.26959	0.126092
DCUN1D3	0.0517631	0.260641	0.407169	0.208878
ATF1	-0.231793	0.260624	0.212971	0.492417
LAT2	-0.454251	0.260534	0.749066	0.714785
ARHGEF19	0.826839	0.260348	0.789371	-0.566491
IGF2R	0.156917	0.26029	0.259187	0.103373
HECTD3	0.311702	0.260261	0.453738	-0.0514411
CGN	0.251803	0.260246	0.346414	0.00844337
JMY	-0.00403974	0.260206	0.128534	0.264245
ERCC8	0.0107753	0.260108	0.422353	0.249333
TBX19	0.186253	0.260066	0.698329	0.0738131
PCDH18	0.224971	0.259989	0.351146	0.0350181
MBP	0.085703	0.259988	0.398676	0.174285
RNF150	0.0258536	0.259987	0.325504	0.234133
HPSE	0.0213392	0.259926	0.422353	0.238587
HOXD13	0.0674334	0.259468	0.309252	0.192035
POSTN	0.0368976	0.259398	0.74419	0.222501
GLYCTK	0.181121	0.259331	0.627625	0.0782094
GPATCH1	0.122045	0.259272	0.236667	0.137227
CTTNBP2NL	0.0736271	0.259031	0.231118	0.185404
USP16	0.0357372	0.258899	0.157292	0.223162
LYAR	0.147984	0.258833	0.12291	0.110849
A2M	-0.239957	0.258656	0.755617	0.498613
MNAT1	0.0315097	0.258623	0.176114	0.227113
GFOD1	0.181737	0.25858	0.416124	0.0768437
BNIP2	0.0690596	0.258443	0.204655	0.189384
GLYATL2	-0.447108	0.258395	0.69417	0.705503
ANXA3	0.313357	0.25826	0.373079	-0.0550977
RIMKLA	0.125416	0.25819	0.448261	0.132774
C12orf57	0.10735	0.258144	0.380199	0.150794
STRAP	-0.00803601	0.25813	0.122782	0.266166
PRICKLE3	0.474716	0.258008	0.574532	-0.216708
ARL2BP	0.00733176	0.257912	0.190411	0.250581
ADAM17	-0.0407043	0.257858	0.208164	0.298562
CALD1	0.157559	0.257791	0.158413	0.100231
LAPTM4B	-0.0124568	0.257588	0.168673	0.270045
ERO1LB	0.0540781	0.257504	0.325504	0.203426
GBE1	0.0710971	0.257413	0.249313	0.186316
GPR1	-0.12857	0.257051	0.756038	0.385621
ZNF711	-0.0602825	0.256992	0.28433	0.317274
SLC25A4	-0.129913	0.256975	0.2052	0.386888
NIPA2	-0.0629584	0.256946	0.26971	0.319905
MRPL47	0.15801	0.256902	0.193269	0.0988925
GYG1	-0.00184338	0.256872	0.405396	0.258715
TPD52	0.1145	0.25687	0.253841	0.14237
GPX4	0.185366	0.256814	0.412495	0.0714475
MORN3	0.518554	0.256721	0.877276	-0.261833
POLR3B	0.0325039	0.256671	0.205571	0.224167
HARS	0.112134	0.256649	0.112545	0.144515
MTRNR2L8	-0.0610054	0.256637	0.831863	0.317643
CHCHD3	0.0120766	0.256539	0.15728	0.244462
ROCK1	-0.0381342	0.256368	0.132956	0.294502
C5AR1	0.176048	0.25635	0.813973	0.0803027
ZNHIT3	0.0976944	0.256349	0.25437	0.158655
HDGF	0.12715	0.256337	0.422343	0.129187
RBP7	0.243724	0.256113	0.712514	0.0123892
THUMPD1	-0.0517274	0.256063	0.129606	0.307791
C1GALT1	0.00252659	0.256028	0.298215	0.253501
UBE2Q1	0.100478	0.25576	0.24336	0.155282
GOLGA8E	-0.277718	0.255751	0.863809	0.533469
CTNS	0.344236	0.25571	0.349713	-0.0885255
AKR1C3	0.6207	0.255695	0.836114	-0.365006
ZNF295	0.0558593	0.255612	0.190203	0.199753
HMOX1	1.0809	0.255574	0.433287	-0.825328
HIST2H3D	0.243007	0.255547	0.371429	0.0125398
SLC20A1	0.102556	0.255489	0.184964	0.152933
MFAP3	0.201803	0.255424	0.215787	0.053621
EMID2	0.398303	0.255415	0.684737	-0.142887
ATG9A	0.394004	0.255328	0.259722	-0.138676
UFC1	0.185165	0.255129	0.197983	0.0699642
PCDHB2	0.0805498	0.255088	0.725581	0.174538
GOT1	0.0280407	0.255	0.241644	0.22696
CHMP7	0.145362	0.254986	0.179745	0.109624
FAM24B	0.0753645	0.254943	0.850104	0.179578
PTER	-0.0138251	0.254913	0.209144	0.268738
NOL7	0.0989168	0.254881	0.194731	0.155964
SYTL5	0.043352	0.254797	0.428626	0.211445
AGPS	-0.0630659	0.254724	0.208164	0.31779
C3orf32	-0.109649	0.254632	0.818269	0.364281
CASP8	-0.0549034	0.254629	0.494373	0.309533
MAP3K11	0.278756	0.254613	0.48247	-0.024143
ZNF565	-0.120921	0.254432	0.650402	0.375353
DMRTA1	0.0726087	0.254353	0.903036	0.181744
MAD2L2	0.323371	0.254339	0.311438	-0.0690316
KIAA1324L	0.0209391	0.254194	0.286555	0.233255
PCGF5	-0.0653109	0.254185	0.319156	0.319496
CCDC6	0.0674086	0.254019	0.129035	0.186611
ZNRF2	0.108182	0.25401	0.33537	0.145828
BNIP3L	0.131186	0.253947	0.194888	0.122761
CORO1A	0.552257	0.253759	0.717869	-0.298497
SIK2	0.072526	0.253643	0.213852	0.181117
SV2A	0.293448	0.253544	0.236815	-0.0399032
ZCCHC7	0.0165214	0.253479	0.25437	0.236957
BCL2	0.214646	0.253473	0.474992	0.0388264
KCNS1	0.274787	0.253459	0.880867	-0.0213275
CSRNP1	0.705372	0.25336	0.623052	-0.452012
PPAPDC1A	-0.0596225	0.253332	0.841895	0.312954
GALNT5	0.424425	0.25319	0.601456	-0.171235
UBE2G1	0.0122219	0.253126	0.129103	0.240904
WTIP	0.111183	0.253095	0.830947	0.141912
LYPLAL1	-0.182715	0.252968	0.31623	0.435683
MTMR6	-0.0380923	0.252459	0.205982	0.290551
IDE	-0.10456	0.252391	0.145546	0.35695
BAHD1	0.371644	0.252341	0.520746	-0.119302
MTMR3	0.191381	0.252332	0.197558	0.0609506
ZNF736	-0.0424099	0.252113	0.339086	0.294523
LEPREL2	0.34485	0.252057	0.418102	-0.0927925
MYH9	0.165757	0.252045	0.235866	0.0862888
PLAUR	0.217988	0.251997	0.54904	0.0340088
RPL37	0.0636796	0.251844	0.408316	0.188164
SFTA3	0.797654	0.25166	0.897237	-0.545994
ZNF41	0.04042	0.251595	0.30648	0.211175
SH3GL1P2	-0.592791	0.251482	0.89762	0.844272
BTN2A1	-0.12006	0.251262	0.247892	0.371322
OTUD4	0.0841936	0.251261	0.112545	0.167068
RPAP3	0.0228272	0.251164	0.172708	0.228337
ZNF260	0.0573378	0.251129	0.235183	0.193792
INHBB	0.342904	0.251128	0.604802	-0.0917753
MYH14	0.245261	0.251043	0.532692	0.00578236
GPCPD1	-0.0773633	0.251017	0.228084	0.328381
CDC42	-0.0775351	0.250911	0.205571	0.328446
USP1	-0.0377579	0.250863	0.297284	0.288621
DHCR24	0.297125	0.250531	0.193395	-0.0465936
KIF11	-0.124531	0.250399	0.18308	0.37493
ECD	0.00705511	0.250306	0.24261	0.243251
NSDHL	0.0914167	0.250271	0.250133	0.158854
HBEGF	0.329211	0.250242	0.533586	-0.0789693
CDKN2C	0.0624603	0.250236	0.283331	0.187776
CRYGD	-0.379951	0.250199	0.678461	0.630149
CCDC51	0.0236302	0.250176	0.329666	0.226546
SKIL	0.0975179	0.25015	0.190189	0.152632
TACC2	0.277508	0.250137	0.414657	-0.0273703
IARS2	0.0842431	0.250021	0.280054	0.165778
PPP2R2C	0.427049	0.250014	0.66509	-0.177036
GSG2	0.142766	0.250012	0.47591	0.107246
LIN54	0.0970443	0.249894	0.226184	0.152849
CTSB	0.340813	0.249884	0.239132	-0.0909298
DCTPP1	0.226154	0.249794	0.394627	0.0236396
URB2	0.0987379	0.249697	0.174718	0.150959
NVL	0.0607932	0.249638	0.137536	0.188844
POLR2J	0.126695	0.249508	0.422935	0.122813
ERBB4	0.0173366	0.249429	0.297874	0.232093
KLKB1	0.0139229	0.249415	0.887183	0.235492
C5orf34	-0.110365	0.249316	0.235866	0.359681
PPP1R3D	0.0156085	0.249169	0.575718	0.233561
TULP4	-0.0372855	0.249118	0.118963	0.286404
PRKCZ	0.284225	0.249114	0.526099	-0.0351117
KLF10	0.0597139	0.249021	0.422394	0.189307
[truncated: 12,656 more rows]

## Sheet: shDDX6 (K562)
Supplementary Table 1, sheet 2
transcriptome following DDX6 silencing in K562 cells
Name	logFC	padj
SLC22A17	3.87588	2.83433e-14
CD7	2.64949	7.46051e-12
PRPH2	2.18252	2.78623e-06
WNT11	2.07052	1.05728e-07
ZNF541	2.01839	2.81811e-05
CA12	1.98932	1.63461e-08
TTC39A	1.94528	3.50419e-09
KRT15	1.94473	1.78746e-13
VAMP5	1.91945	4.03599e-06
MAFA	1.87623	3.81132e-06
ZNF709	1.84772	4.91871e-09
G0S2	1.83805	2.23333e-65
STK32B	1.83495	6.20441e-05
SHD	1.77909	0.000245864
NPDC1	1.77535	9.97625e-15
PDGFRB	1.69039	0.000200987
PYROXD2	1.69037	0.000200952
PDLIM2	1.68279	4.07216e-16
S1PR3	1.65369	0.000179945
NKX3-2	1.6209	0.000267262
PPP1R27	1.61167	2.62786e-07
ANKRD24	1.59748	1.8195e-05
CRABP2	1.58688	2.65351e-25
EGR1	1.56359	1.81057e-61
SLC5A5	1.56148	0.000209885
MUC5B	1.52472	0.000513159
VLDLR	1.52372	6.60772e-06
RGS3	1.50452	1.9554e-11
ADAP1	1.4941	1.26566e-10
FEV	1.49117	0.000751083
CELF4	1.47034	4.14007e-05
MASP2	1.45781	1.89392e-12
SERPINC1	1.45599	0.000336942
GRASP	1.45002	2.3921e-09
PLEKHG5	1.43719	0.000293249
HAMP	1.42265	1.4622e-10
ENTPD8	1.40673	0.00263702
COL1A1	1.40517	5.28953e-31
CHAC1	1.3868	2.24207e-19
ADCY6	1.36749	1.71602e-06
CPZ	1.36501	4.90843e-37
PPP1R32	1.363	1.04931e-08
WFIKKN1	1.34856	0.00325152
ARG1	1.34854	0.00324787
MYH3	1.33849	3.94427e-06
S100P	1.33782	4.62662e-20
NHLH1	1.32344	2.18087e-09
LFNG	1.31869	2.44898e-05
DENND1C	1.31202	4.51214e-08
MYT1	1.31055	0.00456379
PTPRN	1.30246	2.23387e-07
LAG3	1.30234	0.0020024
LOXL4	1.29189	0.000386737
C2orf78	1.26972	1.22263e-05
GPD1	1.26955	0.00282259
KIF17	1.26955	0.00282259
RNASE4	1.25864	0.000459898
LIPC	1.25839	0.00548467
CNIH2	1.24659	0.00464409
CPXM1	1.2292	1.20325e-21
UNC5B	1.22748	7.24583e-44
CYP2F1	1.22308	0.00122931
ITGB2	1.21564	0.00106162
L1CAM	1.21001	2.18853e-08
NUPR1	1.20468	4.17823e-07
COL6A1	1.19674	2.38219e-06
ITGAM	1.19584	0.00170912
TYMP	1.16645	0.0075285
PRR25	1.16644	0.0075285
LRP1	1.15686	8.47149e-21
MVP	1.15663	7.44039e-13
REN	1.15383	0.00140075
C2	1.14925	2.96696e-05
GZMM	1.14224	7.13923e-07
SLC22A31	1.13789	2.68212e-06
TSPAN15	1.13551	0.0123107
CDK18	1.1304	0.010347
LRRC25	1.12175	0.00034643
CCDC107	1.1215	0.00730527
RCN3	1.12139	5.66109e-59
CDK20	1.11589	2.792e-07
FOS	1.114	2.82096e-09
HES7	1.11096	0.00436039
APOE	1.10994	5.58288e-86
AHNAK2	1.108	0.00368261
RIMBP3	1.0934	0.014078
RABAC1	1.08857	6.02822e-68
TSC22D3	1.08691	2.80816e-11
BAIAP3	1.0868	4.13875e-16
EFNA1	1.08102	9.72213e-19
PRSS8	1.07841	5.53972e-46
ZNF467	1.07758	4.05096e-24
RHBDL1	1.07639	1.20325e-21
CLDN6	1.06843	0.000975607
BCAM	1.06651	6.37403e-15
NMUR1	1.06569	0.000706237
TMEM160	1.05634	2.62494e-09
GAL3ST2	1.04979	0.0046956
PYGM	1.04193	2.79097e-06
CELF5	1.02737	0.000699807
SIGLEC6	1.02729	0.000671796
SLC35E4	1.02413	3.22049e-06
LAMC1	1.02138	0.0089162
IFI27L2	1.02099	2.51758e-05
LRIG1	1.01746	0.0212246
CCL5	1.01743	0.0212246
RGMA	1.01522	0.0301235
CLEC11A	1.01436	3.07564e-22
RTBDN	1.00787	1.93454e-05
SLC29A4	1.00578	1.36318e-07
JDP2	0.998582	4.19397e-18
DHH	0.998004	0.000294441
CATSPERG	0.996366	0.00698726
SAMD11	0.994823	0.00832505
C19orf81	0.990558	5.24541e-07
VPS37D	0.989728	1.08977e-07
SH2D3C	0.987988	0.000433109
MT1G	0.98627	0.00766132
ZNF221	0.984892	0.0199252
B3GALT4	0.984499	0.000403116
PRTN3	0.982374	1.37466e-05
KRTCAP3	0.98073	0.000532246
SEMA3B	0.979992	1.89159e-08
AXL	0.97825	4.01959e-18
TAPBPL	0.977251	0.000780944
CD164L2	0.977158	3.21199e-06
LRRC36	0.976369	0.0335957
FBXO2	0.974662	2.80816e-11
HLA-B	0.972103	0.00297119
MYO1F	0.971565	1.21015e-11
FAAH2	0.969146	0.0092371
SSPO	0.964386	4.49036e-06
LRP4	0.963397	0.00310071
ADRA2C	0.960663	0.0156218
SGK2	0.956458	0.0015281
SLCO2B1	0.95631	4.93991e-12
ACE	0.956273	4.4269e-06
C4orf48	0.954874	4.94864e-08
REEP2	0.947671	6.02157e-05
MS4A6A	0.946773	2.91101e-05
SLC22A18	0.944841	4.64029e-15
PALM3	0.944601	8.63161e-29
CERS4	0.941432	1.1515e-07
SCN1B	0.938342	4.95422e-07
CSF3R	0.937443	0.00190976
RGPD4	0.935077	0.0441067
DOC2A	0.933622	0.0171731
RND1	0.929271	0.0203327
PCDHGA5	0.929043	0.0526226
ID3	0.927105	1.5693e-25
TMEM139	0.921675	0.00202444
TNFRSF14	0.920915	0.000254007
SESN2	0.920282	3.46576e-59
LGMN	0.920045	4.79095e-07
BCAS4	0.912949	0.000886737
HIST1H2BE	0.912771	0.00729396
AATK	0.909161	0.00400912
RAB3D	0.905718	2.02086e-14
GIMAP2	0.902037	0.000919707
RBPMS2	0.900959	4.12166e-05
SHC2	0.899906	0.0124692
LIMD2	0.898289	6.91281e-05
RBPMS	0.897274	0.00026587
PDGFA	0.895872	3.66033e-18
ZNF223	0.893688	0.0011781
PCBP4	0.891197	3.54762e-14
MYO15B	0.888075	6.49616e-06
C20orf24	0.884639	1.33633e-05
SHISA4	0.884368	0.00614466
ANGPTL4	0.884354	0.0112824
IGLON5	0.878993	0.000866035
HOMER3	0.878862	2.07154e-10
PROCR	0.878696	3.91846e-09
GSDMD	0.877131	2.45262e-06
CRIP2	0.876627	0.0442159
INHBC	0.876622	0.0442159
VASN	0.874687	3.05705e-05
MYH7B	0.874588	0.000237581
ASS1	0.873496	7.02383e-27
ODF3L2	0.871198	0.00201935
HSD11B2	0.869635	0.000110856
VGF	0.868782	0.00437806
MYBPHL	0.868327	0.0528106
C10orf10	0.867389	0.000861392
ZNF416	0.866086	0.00257492
NRN1L	0.864405	0.0340087
ZNF79	0.86359	2.79769e-05
UBA7	0.8622	2.6277e-10
ARMCX1	0.858336	0.00217319
HAS3	0.857007	0.000178252
CPLX1	0.85673	0.00493275
CHD5	0.856603	0.0402835
SEZ6L2	0.856577	7.8733e-14
FAM107B	0.855048	3.35566e-05
UBQLNL	0.848901	0.0749705
CPNE1	0.84854	1.79821e-70
SFRP5	0.847469	0.0311183
RHOB	0.847351	3.14167e-07
PLLP	0.847023	0.0201765
CCDC88B	0.846369	4.64689e-22
ZMYND10	0.845612	0.00416953
PTRH1	0.845582	8.47061e-07
CNN1	0.844074	2.91411e-14
ABAT	0.840252	0.0239486
DNAJC22	0.840109	0.023913
A1BG	0.839617	6.72022e-06
PPP1R3F	0.839525	0.036705
CXorf65	0.838641	0.0571139
TNNI3	0.837355	1.50531e-34
SERTAD1	0.83628	9.08746e-13
PDGFB	0.835474	5.25713e-09
ADORA2A	0.832724	0.0283168
SLC46A1	0.831163	7.07434e-05
APBB2	0.830652	0.00916617
MXRA8	0.830398	9.3582e-25
GSTM3	0.827474	2.52736e-13
CHRD	0.82446	7.08874e-05
SHF	0.823322	0.0057202
ITGB3	0.821897	9.96596e-06
PRSS57	0.82141	0.051774
MYL9	0.819101	2.99682e-08
ATF5	0.818006	6.84306e-46
COL6A2	0.816603	0.00182089
TMC4	0.815838	0.020022
TMEM54	0.814351	2.55947e-16
LTK	0.813325	1.78099e-22
SNN	0.812839	2.9109e-09
HIST1H2AH	0.811843	0.0304164
HOXC5	0.811052	0.0615682
MKNK2	0.810433	4.3631e-48
SHANK1	0.808363	0.0232603
HTR2C	0.807988	0.00445062
IFI6	0.805513	4.42628e-06
VIPR2	0.805485	0.000601836
PRPH	0.804848	1.57116e-05
PAEP	0.804781	0.00685279
LUZP4	0.80329	0.0358344
ARSD	0.803276	0.035811
TJP3	0.803125	1.46749e-06
PYCARD	0.798017	1.69979e-10
GPX8	0.795196	0.0170758
PTK7	0.794806	1.21471e-16
SLC30A3	0.794644	3.03478e-06
ARHGDIG	0.78982	0.000810779
ZNF677	0.785334	0.0660519
PSMB9	0.782834	0.00108041
TMEM59L	0.782132	0.0294281
CDON	0.782132	0.0294281
CACNA1F	0.781531	3.08846e-05
MT2A	0.7786	3.0028e-05
PLEKHH3	0.777734	2.75984e-35
HAPLN2	0.777051	0.000827119
CD300A	0.773318	0.0128707
GLIS3	0.773265	0.0346214
HPD	0.773076	0.0783257
TCN2	0.772583	0.000153951
ZNF671	0.77164	4.6968e-06
EXD3	0.771106	1.49631e-06
ENTPD2	0.77033	0.000281788
DBNDD2	0.767835	0.0303421
FKBP10	0.76744	6.96504e-07
HCFC1R1	0.766163	3.36123e-12
PLCB1	0.766035	0.0184486
PHLDA2	0.764711	2.17685e-12
LILRA2	0.76375	0.0034141
TBXA2R	0.763547	3.40376e-08
FOSL1	0.761509	1.40857e-14
ENG	0.761364	0.000267262
AZU1	0.759098	1.1188e-05
DDIT3	0.757522	1.80007e-33
ARHGEF16	0.756459	0.000144667
PDIA2	0.755213	0.000104812
GPR20	0.751268	0.0634252
DTNB	0.75123	0.0634252
DDAH2	0.748792	7.94456e-30
CFP	0.748334	0.0835696
NTRK1	0.748302	1.01832e-27
TUBG2	0.748276	0.0365562
LGALS3	0.747002	0.00133495
DLL3	0.746568	0.00132618
DAND5	0.745757	0.0109564
NME2	0.744629	0.110499
ADAM8	0.744188	1.88651e-11
PANX2	0.743991	5.82949e-15
C15orf39	0.743856	1.74774e-24
BRSK1	0.742727	2.84526e-13
LRRK1	0.742555	0.0570582
INHBE	0.741582	3.66816e-15
GFAP	0.741033	0.0165916
ADA	0.739951	1.5913e-15
CRYM	0.737728	0.000149937
DUSP9	0.735581	7.01114e-20
SOX18	0.734563	0.000369931
VWA1	0.734115	0.000405768
MXD3	0.733025	1.59431e-12
MUC4	0.732813	6.48307e-12
NPW	0.730637	0.0673631
PILRA	0.730598	0.0673761
PACSIN3	0.729519	4.09917e-17
RAB26	0.729436	6.05372e-12
BCL3	0.728288	0.000244176
NXN	0.727882	0.130655
RNF208	0.727857	2.18821e-05
SH3BGRL3	0.727487	7.76625e-47
SEMA6B	0.727122	3.76456e-11
TRIM47	0.727068	2.41078e-08
ACP5	0.727053	0.0326083
PARP10	0.725486	9.92342e-05
TRAF1	0.725228	0.0887913
FCGRT	0.723193	2.97732e-07
FAM173A	0.719846	6.27636e-10
ALPL	0.718343	0.117291
IL15	0.718302	0.117352
COL6A3	0.717874	5.3332e-07
SEMA3F	0.716892	0.000157963
C11orf96	0.715755	0.00222011
SULT1A2	0.715493	0.00330397
ICAM5	0.715296	4.70733e-36
DHX58	0.714038	3.517e-05
C3orf35	0.713903	0.00137505
USP18	0.712662	0.00826935
ANKRD33B	0.712037	0.0494077
PKDCC	0.711695	0.0486308
LRRC4B	0.711292	1.37423e-05
PPP1R3G	0.711134	0.0712033
SV2B	0.710358	0.104848
TP53I13	0.709917	5.57506e-11
ISX	0.70917	0.0144069
ART5	0.70785	0.0303421
TEPP	0.70737	0.00616923
NUAK2	0.706741	0.0437961
PBX4	0.706262	0.000866577
GRIK5	0.705893	0.0339886
SIGIRR	0.703927	5.37188e-13
FRZB	0.700851	0.138509
HBQ1	0.699096	1.96302e-16
ZDHHC24	0.699031	5.9718e-07
CLEC18B	0.69798	0.00314408
UBE2E2	0.697137	0.000682686
KLK13	0.695282	7.5041e-07
ZNF425	0.694755	0.0317648
AOC2	0.69472	0.000185657
SMOX	0.6931	2.91157e-07
APOL3	0.692843	0.00416953
TFAP2E	0.691509	0.0285132
ENTHD1	0.688698	0.00023155
RTN4RL2	0.688409	0.0260389
EVC2	0.688364	0.0672449
CELF3	0.688229	0.11057
GATA5	0.688229	0.11057
NES	0.688197	5.18243e-32
ABTB1	0.687773	5.13526e-05
ZNF527	0.68617	0.0143195
OPLAH	0.683607	1.90463e-25
OTUB2	0.682293	0.012156
PDE2A	0.682209	2.22702e-05
SDF2L1	0.682085	1.71787e-31
DNLZ	0.679836	0.000423916
AQP1	0.677199	8.32881e-16
HLA-C	0.676227	0.000218199
CSF1	0.673674	6.32082e-07
IL17RC	0.672074	1.75671e-15
PTGDS	0.670611	2.55802e-06
SPINT1	0.669995	1.96781e-08
STK39	0.669938	0.004086
PLCD3	0.669508	1.53636e-11
DHRS12	0.668102	0.0321423
AEBP1	0.667542	0.0159068
OR52A5	0.66753	0.116407
TCP10L	0.667529	0.116407
OMG	0.667524	0.116407
MYO7A	0.667437	0.0170047
IL4R	0.66738	4.10949e-05
EEF1A2	0.666782	3.75102e-18
TSPAN4	0.666461	3.7773e-12
GPR162	0.66548	0.000911345
MIB2	0.664772	8.59404e-08
DQX1	0.664246	0.10406
TMEM150B	0.663818	0.0140554
CBX4	0.663803	3.40806e-19
HES4	0.662529	0.050315
CTSF	0.661678	1.65113e-09
CSF2RB	0.661192	0.0265575
MYO15A	0.660361	0.040912
GLOD5	0.658918	0.0829709
COL9A3	0.658713	0.00371123
OSBPL7	0.658308	6.69689e-20
ALOX12	0.658187	9.87894e-07
RTN4R	0.65672	3.88787e-06
FNDC5	0.656545	0.00116535
ACP6	0.65556	0.00593147
GPR55	0.65504	0.0670371
APOLD1	0.65486	0.00480686
ZNF155	0.654789	0.0665712
DOCK3	0.654769	0.0665438
KRBA2	0.653467	0.0601995
ENTPD3	0.653244	0.0038964
PUSL1	0.653223	4.76671e-17
FAM110A	0.652585	2.19146e-10
SNAI1	0.650359	7.00748e-09
TRIM22	0.650254	0.136785
TXNDC5	0.649808	0.160298
SDC4	0.64963	8.49835e-14
MMP19	0.649134	0.00616923
F12	0.647844	1.258e-08
MXD4	0.647137	4.47768e-17
CEBPB	0.645938	1.37216e-19
AGRN	0.64561	8.57994e-21
GP1BA	0.64526	0.00313855
GCHFR	0.644391	4.21358e-13
PAQR8	0.644355	2.90358e-10
SMPD1	0.643657	7.17046e-08
TTYH3	0.641855	4.94005e-06
RNASE1	0.641382	1.82413e-12
SLC27A1	0.640835	1.42501e-06
LIN37	0.64036	3.02347e-09
PACSIN1	0.640336	4.09481e-05
PPM1M	0.639326	5.33782e-12
SYT5	0.638564	3.42538e-09
CRB2	0.637607	0.0457346
IRX5	0.636942	0.00532005
GNG7	0.636583	0.0285974
PPM1J	0.636	3.19116e-11
SLC25A45	0.635698	0.0301644
CDKN1C	0.633468	6.83668e-13
C12orf10	0.63296	0.0156691
ELF3	0.632265	0.0138784
ISOC2	0.632228	2.61056e-28
ADH6	0.632187	0.180162
PVRIG	0.631911	0.0131057
PRKRIP1	0.631425	0.211793
AVIL	0.631332	0.0109817
SV2A	0.631291	0.160529
ZNF230	0.630785	1.38147e-05
TNN	0.630529	0.143022
IFITM3	0.630173	8.33379e-24
SPATA20	0.630119	9.38793e-06
KCNN1	0.629911	3.54265e-06
ALDH3B1	0.629905	0.127688
TSPAN18	0.629895	0.127688
CPA5	0.629881	0.12769
SFXN3	0.629513	2.62255e-06
ZSWIM3	0.629004	6.80788e-06
MGAT4A	0.628857	0.101698
TMED6	0.628433	0.0908542
ZNF385C	0.62663	0.0383147
SRRM3	0.626371	0.0422013
RHBDF2	0.625949	0.0300851
ZNF502	0.625933	0.0300042
PLCB2	0.625771	1.35979e-15
MX2	0.6249	0.0413245
TESC	0.623941	2.47586e-12
FAM102A	0.623297	3.80785e-13
EFEMP2	0.620385	2.24915e-05
TUBAL3	0.619817	1.26494e-06
HERPUD1	0.619606	3.1586e-41
FBXL15	0.617956	0.0015786
KLK8	0.617496	0.0225018
ASPHD2	0.616442	0.00955072
PRKCE	0.616005	0.0540156
TMEM92	0.615058	0.0755015
DOK2	0.614182	0.00298097
CFD	0.614083	2.96632e-05
ITGA7	0.61398	0.00523361
GCNT7	0.613839	0.10597
IFI27	0.613829	0.105971
TUBB4A	0.613766	1.36741e-12
ATP9A	0.61336	0.118915
TRIB3	0.613213	4.0031e-37
ZNF408	0.612901	6.83611e-10
SH3BP2	0.61285	4.07514e-17
TCF15	0.612577	0.0335231
ZNF593	0.612576	3.01386e-09
ANPEP	0.612498	4.48239e-06
IRF7	0.612321	3.23629e-07
RBM11	0.611198	9.31818e-05
USH1G	0.610497	0.0293912
KCTD19	0.610365	0.18815
SP5	0.610312	0.18815
OMP	0.610301	0.18815
DLK1	0.609421	4.85541e-21
DENND3	0.60878	0.0374573
OR2W3	0.608173	0.00594587
FBXL16	0.607901	1.19104e-10
C1orf122	0.60743	0.00045118
FSD1	0.606652	0.0504153
TCIRG1	0.606364	3.29427e-28
STK32C	0.606153	0.0504495
DHRS4	0.60402	0.00144979
RADIL	0.603722	1.12467e-06
ANO9	0.603012	1.80058e-14
GPRC5C	0.601202	1.63738e-05
MPP7	0.600212	0.0106459
ACSL5	0.599848	0.0350444
SLC39A4	0.599591	1.02376e-10
CATSPER1	0.599573	0.110153
TPST1	0.59957	0.0387143
ARHGAP9	0.599432	0.0029183
PPP1R14A	0.598708	5.05696e-10
CD276	0.5981	2.79208e-07
MAFK	0.597939	4.83864e-09
ALKBH7	0.597501	6.47543e-12
RNH1	0.597367	7.24019e-22
CCL24	0.596566	0.138619
ID1	0.596097	4.9359e-18
NR3C2	0.594687	0.155282
SYNGR3	0.59403	4.73082e-17
ZNF213	0.593256	1.07292e-07
CEL	0.592554	0.174018
MYH14	0.591904	6.91587e-05
HAPLN3	0.591415	0.00101037
TLX1	0.590749	0.0583657
JUNB	0.590368	4.8088e-10
HSD11B1L	0.590257	0.0132832
MMP11	0.590116	0.0157976
TRERF1	0.590054	0.195939
CD72	0.590032	0.195939
TYROBP	0.589804	0.0918213
CPAMD8	0.588866	0.0500474
COL18A1	0.588775	8.03494e-15
LGALS3BP	0.588096	1.42108e-05
FAM212B	0.587998	0.102668
BTN3A3	0.587712	2.24533e-05
TMEM191B	0.587055	0.221192
ADAT3	0.586775	0.00994844
SCRN2	0.584565	4.43643e-15
ADAM19	0.584144	0.000972456
PRG2	0.584138	2.01753e-23
CHPF2	0.583342	8.23519e-18
AVPI1	0.583199	9.0164e-05
SEMA7A	0.583047	4.07962e-15
VCX3B	0.582898	0.0854694
PNPLA2	0.582873	1.20325e-21
PPDPF	0.58233	2.78615e-15
EPS8L2	0.581985	1.69518e-07
SLC12A7	0.581227	0.000369931
MAP3K6	0.579657	6.17676e-20
CYBA	0.579074	8.9973e-09
S100A1	0.577626	2.81622e-09
TCF7L2	0.577491	0.00085887
SPDYC	0.577413	4.07669e-15
CACNB3	0.576122	0.0227047
ERVFRD-1	0.575046	0.180799
CCNI2	0.575046	0.180799
BBC3	0.574353	6.18142e-15
TNRC18	0.574182	2.24143e-22
ZFP92	0.574143	0.00844409
CPT1C	0.572782	0.00227011
NXPH4	0.572781	2.84513e-05
ECE2	0.57104	4.53376e-08
MST1	0.570173	0.0255376
SH3TC1	0.570126	0.132952
ATF3	0.56996	2.15806e-20
ITPKA	0.569231	1.01123e-12
DES	0.569213	5.68892e-08
ZDHHC12	0.56907	6.86577e-09
HAGHL	0.569014	1.27426e-07
PAX6	0.568077	1.21086e-07
PIM3	0.567898	4.46392e-13
ATXN7L2	0.567072	3.6338e-06
SLC37A1	0.567032	0.0657624
PPP1R3C	0.566787	0.148944
CTSD	0.56583	1.701e-24
LY6E	0.565619	3.39072e-31
CD19	0.565577	0.000261707
PALM	0.565417	5.61613e-08
SDC1	0.564406	0.0163081
IL27RA	0.564394	8.48225e-11
CITED4	0.564026	0.1099
ICOSLG	0.563122	0.0353575
FAM171A2	0.562917	0.000247497
GMIP	0.562511	2.57678e-14
FBXW5	0.561126	2.76706e-20
AGPAT2	0.560695	4.32218e-14
PEG10	0.560096	0.000418985
ULK1	0.560067	9.81262e-18
ZNF865	0.559933	1.41188e-10
LIN28A	0.559932	0.000179643
ROBO3	0.55955	0.0359279
PKHD1L1	0.558899	0.0695981
NFKBID	0.558701	0.000239361
CNTNAP2	0.558631	0.187558
TKTL1	0.558264	0.00973363
TRIOBP	0.557808	1.0875e-07
NDUFS7	0.557588	2.06078e-20
STX1A	0.557555	1.16344e-07
EXOC3L2	0.555536	5.87344e-09
STAB1	0.555497	1.2176e-08
NUDT8	0.555346	1.01975e-05
KLHDC8B	0.554098	4.3687e-14
CDHR4	0.553553	0.21096
SEMA6C	0.553249	2.69314e-05
TMEM37	0.553077	0.154002
TRIM3	0.55293	9.80549e-08
SLC6A9	0.552929	9.57318e-08
HBZ	0.552923	0.054605
GPSM1	0.552871	7.4709e-09
RAPGEF3	0.552268	0.0459937
LGALS9	0.551833	0.00621301
KLHL26	0.551708	1.23045e-07
SPINT2	0.550843	0.064678
CLDN7	0.550305	4.33152e-08
CCS	0.550054	7.24019e-22
LGALS1	0.549951	3.57663e-17
PNMA3	0.549881	0.000995312
GRN	0.549773	8.43487e-15
LAMB2	0.549534	3.5634e-14
FUT2	0.549419	0.0414503
PTPRF	0.549281	5.85233e-08
SCN4A	0.548599	0.0613261
MZT2A	0.54854	1.21512e-14
ALAS2	0.548504	1.09327e-06
TNXB	0.548404	1.13497e-05
ASGR1	0.548389	0.172789
PCOLCE	0.548047	7.21911e-16
IGSF8	0.547567	1.20064e-09
NTHL1	0.54651	4.37135e-10
CILP2	0.54479	0.142179
COMMD5	0.543498	1.51756e-07
CHPF	0.543478	1.80778e-09
VSIG4	0.543166	0.193807
CD74	0.542018	0.117163
ZFYVE27	0.541518	2.88248e-22
YIPF2	0.541342	3.6666e-23
CXCL2	0.540972	0.0110513
PDF	0.540557	0.268382
CHP2	0.540525	0.0169483
TRIM29	0.54051	0.268045
SUSD3	0.539863	6.10388e-08
CTAG2	0.539565	0.00655328
COL4A2	0.539226	8.37225e-06
NUDT14	0.538996	3.64764e-05
SCAND1	0.538952	3.11926e-08
RAB11B	0.538526	4.64975e-16
TMEM191C	0.53823	0.323237
OSR2	0.537921	0.000131086
ARMC7	0.537427	3.7362e-06
ACADS	0.537427	5.14152e-11
KLF7	0.537072	0.21817
DERL3	0.535432	2.93421e-21
ASB9	0.535302	0.110851
LLGL2	0.53494	2.30775e-10
CELA2B	0.534731	0.178105
AJUBA	0.534307	4.04156e-05
MS4A2	0.533946	0.000721666
CMTM3	0.533402	8.42107e-10
RNF122	0.53332	0.00211687
C1S	0.532649	0.0518443
ORAI2	0.532561	7.08667e-14
MED26	0.532555	2.16621e-10
PCK1	0.532387	0.00247632
GNPTG	0.531184	1.0489e-07
MNX1	0.531085	0.00217546
DCUN1D3	0.531051	5.23335e-06
ARHGAP1	0.530871	3.80731e-11
PRSS53	0.530079	9.58926e-06
LRRC29	0.529854	0.0821743
POLR2J	0.529579	0.0190797
TSKU	0.529371	2.45676e-09
HIST1H4J	0.52863	0.200413
SLC39A13	0.528593	5.38199e-10
CDK2AP2	0.52827	1.51905e-19
REEP1	0.528155	0.0470997
GDF15	0.528107	5.49058e-10
AP3B2	0.527802	0.164439
LRRC71	0.526563	0.0348179
FLNC	0.526533	9.02466e-11
DACT1	0.526469	0.111057
SLC9A3R2	0.526215	2.52354e-14
CBX7	0.525972	7.89372e-06
SYNGR1	0.525917	1.38944e-09
FAM69B	0.525532	5.38071e-08
NUDT4	0.525421	7.63734e-05
FSTL3	0.525309	0.00913546
CYR61	0.524953	0.00720611
TOR2A	0.524545	1.7378e-06
RASGRP4	0.523383	1.5184e-11
NAGK	0.523282	1.67389e-06
PWWP2B	0.522867	0.000107382
HDAC5	0.522735	6.57269e-15
ZFPL1	0.522689	9.59853e-15
UBE2S	0.522183	0.00276103
DNASE2	0.521983	1.65919e-15
UBE2L6	0.521583	1.73137e-13
NPM2	0.521548	0.276931
MAT1A	0.521491	0.276931
CRIP3	0.521165	0.0160072
BCL6	0.521164	1.03717e-10
PGAP3	0.520806	1.63984e-05
CDC42EP3	0.519558	0.000420376
KALRN	0.519283	0.00696812
PTPRU	0.519202	7.79083e-06
SSNA1	0.519094	2.71179e-16
SSBP4	0.518454	6.46908e-08
CDC42EP1	0.517973	2.74252e-19
PLEKHG6	0.51621	0.0446744
CDKN2D	0.51596	0.00108592
CHTF18	0.515787	9.23479e-11
GSTM2	0.515647	0.000224096
ARHGAP33	0.515421	5.65902e-12
TMEM133	0.514857	0.0715201
DUSP23	0.514772	0.000244043
TRAPPC5	0.514634	4.61263e-05
LMF2	0.514367	7.08579e-15
ACVR1C	0.513954	0.00576012
ANKDD1A	0.513344	0.105279
COL7A1	0.513235	0.0700838
FAM214B	0.512939	6.09464e-07
STARD10	0.5128	3.25818e-13
PPIC	0.512591	0.000117277
MAP4K2	0.511874	5.52119e-13
TXNDC11	0.511273	3.8567e-14
GLI1	0.511248	0.156697
MYOM1	0.511231	0.0857213
PITPNM3	0.510523	0.0436199
REEP4	0.509984	6.28994e-19
KISS1R	0.509737	0.0494631
RIN1	0.509364	0.189045
ITM2C	0.509283	4.62994e-21
MAPK15	0.509143	2.15767e-05
ZNF554	0.508419	0.00839374
APLP1	0.5081	4.05638e-08
NYAP1	0.506963	0.0372605
RNF126	0.50695	3.0798e-12
INPP5J	0.506889	1.39488e-06
IZUMO4	0.506655	0.00327653
GPT	0.506456	0.144895
LRRC8E	0.50645	6.36451e-06
NEIL1	0.504698	0.000168579
LENG8	0.504587	1.96981e-17
ZNF653	0.504435	0.00210659
TMED9	0.504237	1.10818e-20
CCR4	0.503903	0.285217
NRTN	0.503628	0.0124467
RFNG	0.503555	2.66548e-09
ISG15	0.503488	1.28862e-06
COL11A2	0.503126	0.0752591
DLX1	0.503052	2.5191e-06
IER5L	0.502275	0.0530004
PLA2G15	0.502216	0.000270575
ATP8B3	0.502191	1.9609e-13
PIGZ	0.502164	0.000929524
PTCH2	0.501947	0.005121
PCSK5	0.501926	0.212476
HIST1H2AK	0.501397	0.00205571
ADCK5	0.500951	0.000314277
ORAI1	0.500933	2.587e-07
C9orf16	0.500732	2.41796e-18
HPCAL1	0.500049	1.60998e-24
JAK3	0.499999	0.120799
SERPINH1	0.49909	2.19298e-23
ZNF579	0.498549	8.8404e-05
HMX3	0.498318	3.46841e-05
DYSF	0.497905	0.00145532
PITPNM1	0.495966	9.6858e-15
S100A16	0.49525	0.0470326
P2RX4	0.495249	4.1268e-08
SIVA1	0.495057	1.5691e-08
KCNJ11	0.494834	1.8925e-06
BCAR1	0.494149	1.80974e-06
AURKAIP1	0.493704	1.54985e-21
WDR18	0.492749	1.67509e-15
NRGN	0.492425	0.0229968
GAMT	0.491227	2.1621e-08
TMEM52	0.490479	0.000165948
METRN	0.489878	2.33659e-05
LRRC8A	0.489803	2.49426e-16
IER2	0.489384	1.63447e-18
CTSA	0.489115	1.69656e-10
SEMA4A	0.489008	0.00207896
DLX2	0.48742	0.0624764
FBXO44	0.486507	3.44911e-15
FLYWCH2	0.486438	6.41072e-08
FPGS	0.485957	1.01178e-17
CD93	0.485954	0.138314
NUDT22	0.485902	0.000216911
MDK	0.48578	2.18018e-23
VAMP2	0.485495	2.12148e-15
DPP7	0.485465	1.15044e-17
ICAM3	0.485094	1.10045e-07
NUBP2	0.484141	1.37987e-14
ZNF134	0.484112	4.96816e-06
NOTCH1	0.48403	1.56581e-12
WNK2	0.483191	0.0201936
TIMP1	0.482112	7.1223e-23
MARVELD1	0.481841	3.10683e-06
SPI1	0.481827	2.70275e-09
VCX	0.481771	0.00058874
SPSB3	0.48098	7.45706e-11
ZNF211	0.480872	1.28067e-05
TRAPPC6A	0.480838	1.2527e-09
HSD17B8	0.48078	3.23563e-08
RAPGEFL1	0.480077	0.0223891
ZDHHC19	0.479716	0.00254896
PLK3	0.479138	1.56831e-06
CDH24	0.478465	6.34717e-11
ABHD14A	0.478431	0.017196
HBA1	0.478089	0.102839
C9orf66	0.478072	0.224286
FURIN	0.477924	2.48095e-12
KIT	0.477661	0.00186117
PDK2	0.477618	0.0582855
CD24	0.477291	5.0749e-21
PLEKHF1	0.477078	1.16242e-05
HSPB1	0.476742	1.74264e-10
RASIP1	0.476264	0.00620922
P2RX7	0.476243	0.130655
TMEM8B	0.476241	3.82024e-06
TGFB1	0.47588	5.41747e-18
FSCN1	0.475872	8.49835e-14
DALRD3	0.475614	5.86059e-06
PLD3	0.475593	2.5684e-17
TMEM45A	0.475417	0.0765349
ARHGEF40	0.475396	4.9097e-05
GGT1	0.475185	0.00251482
ZNF419	0.475077	0.00416544
CXCL16	0.474961	0.331293
GPR19	0.474939	0.331223
ITPRIPL2	0.47444	3.09713e-05
ABHD16A	0.474321	6.24897e-13
CD84	0.473847	0.00109772
LPAR2	0.473689	0.00229328
PQLC1	0.473005	0.000347327
GPAA1	0.472621	1.21825e-19
RCOR2	0.471416	0.000598747
MCAM	0.47052	8.47149e-21
SVIL	0.470431	0.0048984
HSPG2	0.470257	9.93942e-09
PCDHGA6	0.470104	0.27466
SLC45A3	0.470011	6.7963e-05
LTBP4	0.469939	5.49058e-10
LAMB3	0.469753	0.00751306
FRS3	0.469393	0.00236586
SOSTDC1	0.469357	0.000392712
H3F3C	0.469169	8.59079e-05
LOXL3	0.468989	0.0747795
MAGED2	0.468865	5.9858e-19
CTU2	0.468677	1.32955e-13
DBP	0.468638	0.0211627
SYT2	0.468341	0.251429
TLE2	0.468302	4.46184e-11
ZFAND2A	0.468123	4.84691e-05
MAP1S	0.468002	2.31098e-11
POFUT2	0.467957	8.5475e-22
HYOU1	0.467526	8.33269e-17
ZNF687	0.467409	6.70278e-13
ZNF414	0.467068	0.000954935
UBTD1	0.467057	0.112771
TBX3	0.466933	0.229762
CDKN1A	0.466822	2.53121e-05
YIF1A	0.466669	6.7609e-18
ANKS3	0.466502	2.51928e-07
KLF10	0.466493	5.74897e-10
HBEGF	0.46577	0.122027
ANGPTL6	0.465753	0.210421
SPARC	0.465742	4.36922e-11
TMEM136	0.465685	0.000225374
CARD10	0.465597	3.68385e-05
TNFAIP2	0.465482	1.06233e-10
DOK4	0.465122	2.45215e-05
OGDHL	0.464779	0.00385842
TBX1	0.464365	2.20272e-13
TMEM104	0.463323	1.20372e-05
DGAT1	0.463132	3.97293e-11
TTC38	0.463005	9.49418e-13
DMBX1	0.462676	1.76395e-05
NME3	0.461851	2.15771e-08
HEYL	0.461484	0.0148806
CFL2	0.461397	0.00145564
GALK1	0.46108	4.14343e-11
CLCF1	0.460893	0.00509338
TP53	0.460141	1.97728e-05
CD82	0.459843	0.000102842
RHBDD3	0.459701	0.000198549
PPP1R35	0.459609	2.56627e-11
WIPF3	0.459126	4.50716e-09
PEMT	0.458949	9.18489e-06
UBE2C	0.45881	0.339984
ABCC3	0.457988	0.309221
ATP2A3	0.457716	4.16268e-14
GNB1L	0.457529	3.08311e-05
SPIN2B	0.457229	0.00401519
ENGASE	0.45696	2.78615e-15
MCOLN1	0.456944	0.00694916
FAM213A	0.456874	0.0314842
TNFSF9	0.456868	5.86806e-09
EFHD1	0.456833	0.00398584
KIF7	0.45656	0.00324835
TMEM125	0.456511	0.235188
BLOC1S3	0.456405	0.00112822
PITX1	0.456219	5.59239e-08
TLCD1	0.456165	0.0322395
PDCD1	0.456151	0.215624
STX11	0.455823	0.196921
SULT2B1	0.455781	0.196921
TMCC2	0.455643	0.00866889
CCDC102A	0.455603	0.143758
PLSCR4	0.455498	0.198462
APOL6	0.455457	0.000807196
TRMT61A	0.455397	2.13015e-05
ZNF69	0.455042	0.152841
CBX8	0.454724	1.52435e-05
SYVN1	0.45465	1.701e-24
WDR24	0.454402	1.44918e-08
CASP7	0.454302	2.56314e-06
KHK	0.453774	0.000420664
CHCHD10	0.453674	2.04316e-05
PAK4	0.453301	1.79094e-09
KLF15	0.453246	0.0264795
PLEKHO2	0.453154	2.75874e-06
RASGEF1A	0.453096	5.95921e-09
COL4A5	0.452836	0.00933563
BRAT1	0.45216	5.06483e-08
TNFRSF1A	0.452026	8.4892e-07
DCXR	0.45178	5.69847e-14
SMTN	0.451223	5.32075e-09
NLRX1	0.450715	0.0130861
TP53INP1	0.450308	1.96041e-08
ARSA	0.449066	0.000190679
TRPM2	0.448981	0.0929002
LTBP3	0.448504	3.5984e-10
HSPA5	0.447824	0.000250475
USP27X	0.447195	0.00324563
PIP5KL1	0.446893	0.0831203
PLAU	0.446863	0.000341766
PDLIM4	0.44684	6.92896e-08
C22orf23	0.446685	0.00830129
RYR1	0.446618	7.18113e-05
LSM7	0.446393	1.3135e-16
ZNF821	0.446311	0.00144979
PTGS1	0.445877	1.34716e-18
C12orf57	0.445793	8.09015e-13
RRAS	0.445777	5.51521e-05
IL11RA	0.445386	0.00493355
TMEM39B	0.445313	1.59817e-08
NOC4L	0.445258	1.11732e-10
SLC29A3	0.444931	0.000163173
C17orf51	0.44489	9.91799e-07
TMEM134	0.444885	0.0035499
OR2AT4	0.444645	0.316229
FOXP3	0.444645	0.316229
MRVI1	0.444642	0.316229
KREMEN2	0.443772	0.00146894
SPOCD1	0.443741	0.347851
AMPD2	0.443612	1.08673e-13
DCHS1	0.443459	0.0979781
ROGDI	0.443408	7.60687e-05
IDUA	0.443133	0.0200852
SERINC2	0.442995	0.00994622
DDR1	0.442788	6.66599e-16
ZNF132	0.442732	0.0278852
ANO8	0.442273	1.1363e-07
CYB561D1	0.442232	7.12222e-08
SLC43A2	0.442223	0.000328827
ATAD3B	0.44214	1.04076e-12
SPEG	0.442053	4.13054e-06
FAM96B	0.440947	8.64713e-17
MAGEH1	0.440908	1.33311e-10
LYPD3	0.440695	0.191834
LCN2	0.440561	0.172587
AKR1A1	0.440358	8.41747e-21
COX20	0.440092	0.190329
TTYH2	0.440011	0.00207896
FGFR3	0.439959	2.90994e-15
PTPN6	0.439593	0.00260026
CALR	0.439447	6.42209e-06
FDXR	0.439175	1.5921e-17
B4GALT7	0.439118	0.00193242
EPB41L4A	0.438828	0.00100048
USP35	0.438802	3.38042e-05
PSKH1	0.438651	1.63083e-07
ZFPM1	0.438205	0.00115009
DBN1	0.438136	3.96715e-14
SPPL2B	0.437954	1.00351e-09
LAPTM5	0.43793	2.08852e-22
ETHE1	0.437624	1.05426e-05
P2RX1	0.437611	0.00567458
CHCHD5	0.437523	2.48326e-05
DHRS4L2	0.437237	0.000496562
NOL6	0.437186	2.98255e-19
MSX1	0.436852	0.019926
TUBB3	0.436466	1.79029e-05
U2AF1L4	0.435538	8.56644e-05
TRO	0.435501	0.148924
GRK5	0.43523	0.107709
ZNF555	0.434963	1.93934e-05
ACTR1B	0.434437	3.09475e-14
JMJD7	0.433938	0.00200975
HIST1H4H	0.433866	0.000481728
C2CD2L	0.433255	1.61288e-18
CCDC116	0.433067	6.14423e-05
DGKQ	0.43292	2.52612e-13
CLDND2	0.432884	0.129404
FGF11	0.432366	5.66439e-10
GOLM1	0.431249	0.000912274
SCRT2	0.431167	0.21096
MIIP	0.430927	2.76706e-20
MPG	0.430664	6.33073e-10
NR1D1	0.430465	0.0327667
CACNA2D2	0.430095	0.0326891
SLC25A35	0.429836	0.00426201
PARD6A	0.429812	0.355001
GPAT2	0.429799	0.355001
KAZALD1	0.429784	0.0484942
ESAM	0.429597	0.22961
GPRASP1	0.429509	0.229005
MEF2D	0.429426	3.57969e-08
AHRR	0.4294	0.150526
PYGB	0.428394	1.67365e-08
MOGS	0.428135	1.11661e-13
LRRC61	0.427941	3.6187e-09
PHPT1	0.427407	1.13103e-14
ACAP1	0.427217	5.46667e-06
SSSCA1	0.427059	6.03908e-09
TBC1D10A	0.427048	6.74497e-05
HCN2	0.42675	0.000622212
TELO2	0.426552	5.6147e-11
HEXIM1	0.426333	1.0526e-16
PLTP	0.42622	1.88141e-09
KRT8	0.426088	8.33379e-10
FAM160B2	0.425351	1.01336e-15
METTL22	0.424651	2.82431e-06
OTX1	0.424486	0.000598799
EBLN2	0.423989	0.0251331
SNPH	0.423847	0.000527952
POMGNT1	0.423559	9.92752e-12
SFN	0.423513	0.153379
AHNAK	0.423283	1.883e-09
FKBP8	0.423225	2.91403e-11
STRN4	0.422859	4.9359e-18
CPNE2	0.422851	0.000593464
SGSH	0.422368	6.20117e-06
GCAT	0.422339	6.72673e-15
FGFR4	0.421943	2.29018e-13
WBP1	0.421887	0.102728
HNMT	0.421845	0.0705035
TMEM91	0.42156	0.00202861
SORBS3	0.421401	0.00011643
MZT2B	0.421172	0.0281521
SPRR2D	0.420589	0.0439175
DLK2	0.420366	0.330369
CCDC134	0.420003	0.00648796
GYPB	0.419333	0.168142
SP8	0.419018	0.115046
BLVRB	0.418968	2.3064e-10
ARRDC4	0.418955	1.34558e-17
ABCB4	0.418393	0.200981
TOM1	0.417883	1.88906e-06
AK1	0.417653	1.746e-07
LHPP	0.417158	0.00242756
TRIM6	0.416887	1.5087e-06
MAN2A2	0.416417	3.33725e-11
SAT2	0.416331	0.00535068
FOLR1	0.41623	0.157251
CALB1	0.415982	1.2944e-07
PNCK	0.415815	6.77713e-08
RHEBL1	0.415744	0.000573748
PYCR2	0.415663	4.35769e-16
DUS1L	0.415624	2.68997e-15
TUBA1A	0.415189	0.000939196
ATP5D	0.414962	6.78902e-09
ASAP3	0.414929	3.2767e-18
ZNF513	0.414882	5.71661e-05
GRINA	0.414773	6.0834e-17
OPRL1	0.414418	0.18815
FZD2	0.413996	0.0164584
CORO1B	0.413793	4.28127e-11
ADM2	0.413726	0.0170177
LIME1	0.413315	0.0541686
RABL2A	0.413136	0.306611
CRYL1	0.413121	0.000349276
PLXNB2	0.412883	6.17142e-13
INHA	0.41267	0.125436
RENBP	0.412537	0.000136124
CAPG	0.41245	4.47267e-13
CCDC106	0.412307	2.72458e-05
LSM10	0.411711	3.01764e-09
TWF2	0.411482	3.70259e-14
ISYNA1	0.411283	3.1548e-13
NPRL2	0.411227	4.44183e-07
FICD	0.410871	0.0391524
RPUSD2	0.410488	0.000230251
DOCK6	0.410226	9.18063e-07
NDRG1	0.410184	4.63931e-05
BCKDHA	0.409923	7.76397e-08
SLC25A22	0.409859	1.20494e-06
RASSF7	0.409787	2.68658e-06
ZNF784	0.409539	0.0348834
OR8A1	0.409271	0.336931
MAPK7	0.409229	0.00531164
ZNF598	0.409096	1.63736e-16
SH3YL1	0.408537	0.0381034
COQ10A	0.408135	3.70442e-07
PER1	0.408118	4.37383e-07
LBH	0.407698	2.48607e-07
FBXL12	0.407594	5.07367e-09
RGS19	0.407473	0.000647168
AKNA	0.407356	3.66061e-13
LIMK1	0.407157	2.98882e-13
SYNGR2	0.406823	5.65902e-12
PLBD2	0.406731	6.59563e-16
MANBAL	0.406671	1.07561e-05
SEC13	0.406183	3.77192e-13
PKMYT1	0.406178	6.39158e-11
TSNARE1	0.40579	0.00518376
FBXL6	0.405443	2.13937e-07
ZNF205	0.405129	0.00234699
BEGAIN	0.40456	0.370406
COPE	0.404359	2.45503e-12
TARBP2	0.403937	1.39314e-11
ZNF574	0.403687	9.73141e-05
KIAA0895	0.403502	0.31253
PIN1	0.403299	7.5115e-11
ISL2	0.402728	1.84282e-05
LRFN1	0.40257	0.000341766
JMJD8	0.402312	0.00596673
ORMDL3	0.402053	2.08845e-13
EPN1	0.402036	2.8532e-11
GUK1	0.401953	1.87487e-10
TRPM4	0.401937	5.51827e-12
SCYL1	0.401655	3.75102e-18
POLRMT	0.401613	1.1789e-07
LRFN4	0.401535	5.59239e-08
LAGE3	0.401339	3.84057e-08
RCE1	0.401305	7.16816e-06
C21orf2	0.401011	0.0657393
MIER2	0.400615	1.92707e-09
YIPF3	0.400576	1.04645e-13
PRKCZ	0.399804	0.100845
ZNF77	0.399707	0.000432531
SCARF2	0.398636	0.40891
TLCD2	0.398557	0.0237048
TMEM208	0.397853	4.46054e-06
SGSM3	0.397819	5.54212e-12
FOXP4	0.39746	5.41293e-09
MGAT3	0.397429	1.28248e-12
H2AFX	0.397328	3.57727e-17
GPR89B	0.397255	0.14692
PIK3IP1	0.397183	0.00826081
WNT10B	0.397003	0.0534652
ARL2	0.396639	0.0010119
CDK16	0.396532	1.72865e-14
UBXN6	0.396301	4.82683e-11
COPS7A	0.395836	2.53415e-06
EPHX1	0.39583	2.92864e-06
RCBTB2	0.395559	0.12067
SCAF1	0.39535	7.87336e-08
PMM1	0.395137	9.02308e-09
SRA1	0.39509	1.517e-10
MIDN	0.394975	7.21304e-10
PBXIP1	0.394782	1.74618e-06
TMEM216	0.394558	0.0136104
PEAR1	0.394432	1.75364e-06
JAZF1	0.394353	0.317803
TRPV6	0.394353	0.317803
PFKL	0.39434	3.3631e-12
MTMR7	0.394323	0.0409559
RAB3IL1	0.394253	6.02045e-11
ID2	0.39416	0.00690011
FLYWCH1	0.393594	1.85623e-05
TNFRSF12A	0.393496	0.000191267
YPEL3	0.393464	2.08218e-05
SLC48A1	0.39341	8.87505e-09
TSC22D4	0.393359	2.35657e-09
FAM178B	0.393264	3.43121e-08
E4F1	0.392623	1.05078e-11
FGFRL1	0.392512	4.07641e-09
MED10	0.392447	9.61112e-11
THAP7	0.3923	0.00247467
TNFRSF21	0.392288	0.00035611
RXRA	0.39216	6.21287e-08
CTXN1	0.392144	0.109133
PKD1	0.392071	6.62959e-06
ATG16L2	0.392033	0.000764696
COL5A1	0.392024	0.252243
PDLIM7	0.391506	3.03677e-08
CREB3L1	0.391486	3.11429e-08
DAPK3	0.391428	2.60357e-09
PLEC	0.391376	1.2722e-08
STX10	0.391275	8.9077e-09
MAGEA2	0.390897	0.296522
IRF6	0.390763	0.0606528
LRPAP1	0.390686	6.66599e-16
CDR2L	0.390205	1.22739e-05
ZNF169	0.390094	0.00749542
FBXO31	0.389871	6.51364e-06
PMM2	0.389764	4.21773e-08
PLAUR	0.389241	0.000598799
ZNF707	0.389052	0.000802526
MFSD3	0.388985	0.00380842
ARFGAP1	0.388894	8.94913e-13
SHARPIN	0.388741	0.000281917
ANKRD13D	0.388731	1.51158e-06
NOTUM	0.3882	9.27334e-05
ALAD	0.388157	9.0662e-09
ZC4H2	0.388154	0.0193984
NACC1	0.388028	3.16437e-11
VPS28	0.387582	1.01021e-11
BAD	0.387577	0.00351996
PSMG3	0.387173	4.46567e-09
SLC44A2	0.387033	4.15729e-15
ABHD16B	0.38681	0.108173
C19orf25	0.386721	0.00207767
AURKB	0.386192	1.13103e-14
IL17B	0.386091	0.416719
TMC6	0.385701	6.56773e-09
OAF	0.385688	7.82658e-05
LAMA5	0.385349	3.40619e-09
DGCR6L	0.385093	9.02466e-11
AGFG2	0.385053	0.00248625
SPSB2	0.385008	0.108488
SLC7A5	0.38493	1.28432e-05
ERRFI1	0.384884	0.0153967
ANXA6	0.384487	4.64318e-07
DUSP13	0.383972	6.59838e-05
FAT2	0.383734	0.194772
ZNF787	0.38332	5.0438e-06
SPRY4	0.383283	0.00476298
PJA1	0.383195	0.000895209
CREB3	0.383162	0.000398725
PLD2	0.382952	0.00284378
ANKRD52	0.382845	3.43486e-13
PLIN3	0.382831	3.55106e-12
C3	0.382729	2.28588e-06
ATG4D	0.38262	6.73242e-07
PEX16	0.382537	0.000427005
H3F3B	0.382456	8.38734e-07
LZTS2	0.382449	2.00258e-09
MEGF6	0.382404	0.0272337
PIWIL2	0.382385	0.383868
PSMB10	0.381811	5.59161e-06
SPTBN4	0.381781	0.0254745
CNOT3	0.381644	7.6664e-13
RNPEPL1	0.381591	2.70275e-09
ARID5A	0.381511	0.00189681
FLT3LG	0.381324	0.00565806
CSRP1	0.3812	3.52768e-10
TMED3	0.380983	4.64975e-16
CORO6	0.380897	0.00599145
TMEM205	0.380799	5.26563e-08
SIL1	0.380573	2.78648e-07
CAMSAP3	0.380552	0.00651921
CLSTN3	0.380533	2.19959e-07
NINJ1	0.380365	0.00479288
APOC1	0.379775	0.007056
SLC22A15	0.379603	0.354422
GADD45GIP1	0.379528	3.53106e-09
TMEM150A	0.379471	0.0232758
TNFRSF10B	0.379382	9.12287e-15
KCTD21	0.379016	0.00726674
RHBDF1	0.378519	2.35829e-07
ROM1	0.378491	0.140778
GGN	0.37846	0.302017
CENPT	0.378439	3.49016e-10
WDR13	0.378421	3.54752e-09
XKR8	0.378114	0.0199853
DTX2	0.377988	1.80665e-05
TNK2	0.377951	3.8772e-05
TP53I11	0.377728	0.121487
CDK9	0.377409	1.67632e-09
ZNF628	0.377389	0.120933
GNAZ	0.377365	0.328974
NRBP2	0.377225	5.14679e-07
BSG	0.376943	2.58459e-10
RPS6KA4	0.376435	0.000190128
ARHGAP26	0.376171	0.224963
CLCNKA	0.376015	0.306488
ENTPD6	0.375626	3.64512e-06
LDLRAP1	0.375373	2.63956e-10
ZNF517	0.375326	0.05694
RARA	0.374987	1.29955e-05
TMEM217	0.374832	0.210121
CCDC65	0.374704	0.212338
NDUFB7	0.374549	6.56773e-09
TNFRSF1B	0.374326	4.19549e-08
ATP1B1	0.373959	0.0360956
PRRT2	0.373947	0.134453
CD70	0.373815	0.285052
TRABD	0.37345	1.10265e-06
SSR4	0.373282	2.12461e-16
PDK4	0.373137	0.156739
BET1L	0.373036	6.92673e-09
RAP1GAP	0.372747	4.23931e-15
NOL12	0.372443	0.00071138
MFSD12	0.372441	2.50028e-08
UCKL1	0.372424	2.90906e-06
HIST1H3D	0.372263	0.0200852
AIF1L	0.372259	6.9431e-05
EVI5L	0.372077	0.0138079
ZNF433	0.372	0.00781682
TUSC2	0.371437	2.95053e-05
UNC93B1	0.3711	0.0378327
AXIN2	0.371023	0.0159334
FAM53B	0.370729	2.66955e-06
ARF4	0.370662	5.4705e-07
PRSS21	0.370544	1.57674e-08
MAF1	0.370489	7.95792e-11
FAM109A	0.370326	0.00192588
MAPK3	0.370045	2.00258e-09
CC2D1A	0.37001	1.55226e-11
HIST1H2BH	0.369914	0.0185276
ZDHHC18	0.369489	1.38303e-12
FAM193B	0.369078	4.69582e-14
PHLDB3	0.368485	0.000545159
DEF6	0.368277	1.29206e-05
ANAPC11	0.367803	1.10637e-09
ACSM3	0.367249	6.1308e-12
TMEM129	0.367083	6.07885e-06
TXNIP	0.366671	0.000153632
PPP1R16A	0.366399	0.000481001
NDEL1	0.366316	2.99924e-08
TMEM53	0.366075	0.145783
CST3	0.365731	1.33637e-07
TLE6	0.365685	0.10254
IRF9	0.365672	0.000738898
MGAT1	0.365105	5.99132e-12
ZNF511	0.365	0.000535911
RHOT2	0.364959	7.72827e-12
DNAJB5	0.364761	0.00103427
MRPL38	0.364759	4.59889e-11
IDH2	0.364485	2.87706e-09
ALDH16A1	0.36422	6.28697e-07
SDC3	0.363989	1.40927e-09
ZBTB46	0.363641	0.00501788
CYB5A	0.363588	0.00041802
TOM1L2	0.363408	0.000379497
HIST1H2BC	0.363284	0.0141873
HIST1H2BL	0.362763	0.115591
SBNO2	0.36265	2.94858e-07
SNAP47	0.362642	1.54247e-10
TMEM108	0.36251	0.0010628
ECH1	0.362496	7.69158e-10
C9orf172	0.362296	0.365618
CDNF	0.362287	0.365618
WWC3	0.362254	0.00400134
MESP2	0.361863	0.339482
HSH2D	0.36174	0.341178
RAB40C	0.361661	0.000172054
ANTXR2	0.361661	1.85472e-10
GNB2	0.361615	6.14875e-11
CHST14	0.361575	0.00130031
BMF	0.36143	0.0470733
BSPRY	0.361008	0.27572
EFNB1	0.360676	0.158018
PHF12	0.360562	3.82312e-10
TMEM219	0.360421	2.78517e-10
NDUFS8	0.360391	1.05779e-11
CKB	0.360265	2.03973e-12
AKAP5	0.360167	0.152741
MLF2	0.360152	6.27216e-12
OGFR	0.360088	5.34484e-08
SLC2A11	0.359693	0.0719161
TCEAL1	0.359236	0.217401
AIP	0.359124	5.47009e-08
AES	0.358985	9.36037e-13
KCNH2	0.358742	2.30974e-08
ZNF672	0.358713	6.47543e-12
RNF181	0.358706	2.41762e-11
ABCA2	0.358669	2.78984e-08
LRCH4	0.358385	7.34826e-09
C16orf58	0.358274	2.66754e-09
ZNF486	0.358223	0.135946
OVGP1	0.358096	0.14434
GSN	0.358022	0.00468119
FLOT1	0.357967	4.2603e-11
DNPEP	0.357908	5.4705e-07
HYAL2	0.357889	0.0278502
UBE2M	0.357872	7.78682e-07
MAG	0.357814	0.0140456
CYB561D2	0.357761	0.0226129
GNAI2	0.357469	1.45614e-13
IRF1	0.357048	0.00937848
MT1X	0.356941	0.160819
MRPS26	0.356928	0.000721666
BCL7C	0.356749	9.40528e-06
VMAC	0.356701	0.16209
NDUFA13	0.356643	3.19227e-14
RILPL1	0.356585	4.51504e-05
NHEJ1	0.356574	0.000160298
WDR54	0.356527	0.00122832
MED25	0.356399	1.25333e-07
PTOV1	0.356396	2.15451e-06
LMF1	0.356367	0.238965
GLYCTK	0.356354	0.0252831
NR1H2	0.356338	3.83367e-08
ZNF710	0.356271	1.76395e-05
P4HB	0.356251	2.09148e-07
SLC26A11	0.356114	0.0350256
GNA11	0.356066	0.000136124
SLC9B1	0.355692	0.258574
MRPL4	0.355633	3.84057e-08
CDS1	0.355589	0.274035
NOD1	0.355573	8.14427e-05
DNM1	0.355378	1.11453e-06
CEBPD	0.355022	0.0837522
ZNF222	0.355015	0.0224906
RGS9BP	0.354991	0.344332
B3GNTL1	0.354972	0.00759733
ALDH1A1	0.354677	7.43031e-06
SLC10A3	0.354518	0.000460865
GADD45B	0.354513	0.131714
ANKRD39	0.353582	1.15537e-05
VAMP1	0.353524	0.000136124
SIRT2	0.353321	1.42282e-09
PLIN5	0.353294	0.142647
ABHD8	0.353171	0.00627277
GLB1L	0.35316	0.168142
TRMT2A	0.35313	5.02265e-12
POLR2I	0.352686	6.20734e-05
RIMS3	0.352322	0.000255166
LLGL1	0.3522	1.43211e-06
DOT1L	0.352185	4.32762e-10
CYFIP2	0.352176	0.0869796
GNG4	0.352139	0.474916
ANKRD54	0.351719	5.30853e-05
PPP1R26	0.351621	4.03617e-09
TSPAN33	0.351577	0.337232
CALN1	0.351492	0.0312634
PMF1	0.351491	0.00452233
TMEM120A	0.351002	9.48918e-07
ZC3H12A	0.350998	0.00191929
IMPDH1	0.350606	4.14353e-12
TSSC4	0.350217	0.00013621
FAM129B	0.350003	1.98717e-10
TOB1	0.349593	1.15898e-05
TK2	0.349224	0.000495461
GDPD3	0.349083	0.0382886
NFKBIA	0.348798	2.02412e-05
GIPR	0.348358	1.20494e-06
ZNF608	0.348343	0.0143438
RPS6KB2	0.348084	1.77755e-10
B3GNT9	0.347757	0.152741
ENO3	0.347706	0.00293613
BTN3A1	0.347011	2.62018e-06
KCNQ4	0.346952	9.53946e-05
GAA	0.346617	0.0624016
IGFBP4	0.346572	5.03534e-11
GATA2	0.346153	2.21601e-13
CGREF1	0.34603	0.260418
CERK	0.345991	0.000142659
PDE8B	0.345961	0.223749
TMEM214	0.345837	7.63394e-14
DNAJC4	0.345672	1.38547e-06
TMEM8A	0.345456	6.93109e-10
RELB	0.345217	0.408289
ARL4D	0.3452	0.408289
ZC3H3	0.345159	1.07281e-07
MPP2	0.344712	0.209392
LMNA	0.344514	3.50492e-07
CAMKK1	0.343902	0.00115002
HIST1H3B	0.343869	0.0777737
TUBB2A	0.343646	5.52585e-07
CLN8	0.343498	1.70487e-06
GPCPD1	0.343431	1.29385e-06
AMACR	0.343386	0.44371
ENDOG	0.343341	0.237976
RABEP2	0.343331	0.0269014
LRP10	0.343286	6.25691e-07
C1orf52	0.343266	8.9195e-07
ALDOA	0.343138	0.00251936
CCDC24	0.343093	0.0375399
DYRK4	0.343033	0.0092142
KLF16	0.342914	4.15712e-06
ROMO1	0.34288	0.000178679
YDJC	0.342465	2.85246e-07
AMT	0.342371	0.0244203
CCDC28B	0.341947	1.37466e-05
FRMD6	0.341766	0.353757
WDR83	0.341585	0.0279033
TMEM161A	0.341541	3.5984e-10
PDE4A	0.341391	4.85529e-08
PPFIA4	0.34113	3.72623e-07
NDUFA7	0.341065	1.94814e-08
KCNJ15	0.341041	0.482183
B4GALNT4	0.340972	1.67798e-09
ETV2	0.340966	0.48219
DUSP8	0.340818	0.0892466
TBCC	0.340656	8.69985e-06
MYL4	0.340524	9.44024e-11
TMEM50B	0.340287	2.36371e-10
ATP1B2	0.340279	1.67151e-05
ZNF174	0.340004	0.000117777
CCDC69	0.339979	4.94238e-06
CCDC61	0.339836	3.79088e-05
IGFLR1	0.339691	0.0293286
MAP3K11	0.339662	7.59404e-06
NAT1	0.339575	0.0289086
CPSF1	0.339444	1.38944e-09
C19orf47	0.33937	0.0161104
DDX41	0.339349	2.8532e-11
SPNS1	0.339251	4.25147e-07
TAF1C	0.339158	9.24169e-09
APOBR	0.339076	0.00158464
YPEL4	0.338929	0.145095
ATG2A	0.338896	6.8986e-10
CCDC85B	0.338608	0.00461094
PYCR1	0.33855	7.08911e-08
SDF4	0.338261	1.03514e-10
FZR1	0.338089	2.2051e-08
PPCS	0.338012	0.0026255
EN1	0.337971	0.224353
CIB1	0.337758	2.11482e-10
FOXH1	0.337558	0.0063797
TUBB4B	0.337493	6.48525e-06
INO80E	0.33736	1.20413e-05
LHFPL3	0.33715	0.413906
GPX4	0.33702	1.42049e-12
PNKD	0.336916	1.02936e-08
RASGRP2	0.336834	0.000658136
SNAPC2	0.336724	3.54782e-05
ADAMTSL4	0.336614	2.84651e-08
VWCE	0.336262	0.28445
ATP6V0B	0.335968	1.82165e-14
ATP13A2	0.335784	5.1222e-07
DNASE1L1	0.335626	3.52831e-05
TRPT1	0.335586	0.000256075
KAT2A	0.335191	2.60693e-10
ZNF333	0.335058	0.00102708
SAT1	0.335054	6.02912e-06
VKORC1	0.334545	5.09283e-05
HS6ST1	0.334453	0.042222
FAM184B	0.334416	0.0127862
ATPAF2	0.334159	0.00235668
GDI1	0.334022	1.24296e-11
SART1	0.333723	1.85788e-11
CLIP2	0.333182	0.000247838
PNPLA6	0.333014	2.13414e-05
HMG20B	0.332965	3.49285e-12
MYLK	0.332707	0.387024
MOSPD3	0.332661	1.13499e-05
ACOT8	0.332526	0.000630991
FXYD7	0.332434	0.386875
FAM69C	0.332384	0.269758
PHGDH	0.332005	4.35842e-13
SP6	0.331764	8.14509e-05
IFI30	0.331424	7.8026e-09
HOXC9	0.331122	0.00412175
ZNF500	0.331033	0.00140317
MRPL55	0.33101	2.89913e-07
PCSK4	0.330921	0.0103649
SYT3	0.330873	0.131714
ABCD4	0.330857	2.34076e-06
PTMS	0.330822	1.2214e-05
DUSP14	0.330774	9.33982e-06
SMARCD3	0.330722	4.72281e-05
FOSB	0.330652	0.137308
PIGT	0.330535	2.29274e-11
QPCTL	0.330353	5.55796e-07
GRB7	0.33035	0.00156891
MFSD9	0.330221	0.00887659
GPR3	0.330011	0.00123727
BRMS1L	0.329938	0.0120936
ZNF335	0.329765	4.59394e-05
TMEM222	0.329468	8.91372e-08
SHISA5	0.329301	7.57178e-10
ROR2	0.329223	4.8618e-08
ZP3	0.329077	0.00206142
FMR1NB	0.328986	0.187804
NOXA1	0.328889	0.179401
ACVR1B	0.328804	2.57607e-05
SIRT6	0.328639	0.00548467
MED16	0.328593	3.28486e-05
MICALCL	0.328556	0.275387
MPST	0.328326	1.91373e-05
ZNHIT2	0.328206	0.0400867
RBM42	0.328063	2.3615e-06
FAM46B	0.327904	0.238071
SGSM2	0.327643	8.4599e-05
ZNF512B	0.327609	3.78684e-07
ARHGDIA	0.327605	1.13474e-11
CDK11A	0.327491	0.00251373
PPP6R1	0.327203	1.27252e-08
TBL3	0.32649	4.98873e-07
MATK	0.326466	0.00046908
FLT4	0.326355	0.341015
SLC35B1	0.326072	1.39909e-08
INTS1	0.326057	5.83601e-11
EXOSC5	0.325742	1.89022e-05
MAPK8IP3	0.325356	1.23902e-07
FBRSL1	0.325345	3.48502e-07
LINGO1	0.325081	2.87285e-07
SH3GL1	0.324251	2.34382e-10
XAB2	0.324086	4.35343e-08
CDC42BPG	0.324042	4.08995e-06
SMYD5	0.323771	8.3958e-11
SH2B1	0.323574	8.24263e-09
LMAN2	0.323364	8.20894e-11
PLEKHM2	0.322877	3.86671e-08
PPP1R13B	0.322217	0.424155
MGAT4B	0.322079	8.98619e-09
RGS14	0.321487	6.64413e-07
MRPL14	0.321374	2.31355e-08
PTGDR2	0.321092	0.0397366
CCDC159	0.320952	0.0381484
PAM16	0.32089	0.494583
ISG20	0.320887	0.494583
MAST1	0.320881	0.00024232
TAS2R14	0.320791	0.356724
EIF2AK3	0.320678	2.38749e-07
DPH2	0.320482	5.28783e-10
LRP5	0.320367	3.94529e-07
CHCHD6	0.320362	0.00269505
HIST1H2BJ	0.320239	0.00664384
VANGL2	0.31997	0.000306028
CRELD2	0.319916	0.00175657
APBA3	0.319446	0.00345083
FGF5	0.319436	0.101621
HOXB5	0.319434	0.046461
QTRT1	0.319315	0.000108013
ZNF329	0.319301	0.0137431
RNF166	0.319177	4.31213e-07
TMSB15A	0.319142	0.398463
SWI5	0.31903	1.84498e-10
RNASEL	0.318995	3.41911e-07
TMUB1	0.318962	3.03048e-12
ATP6AP1	0.318669	1.71361e-11
CSGALNACT2	0.318475	0.000952658
ZDHHC8	0.318459	5.24248e-06
IL17RA	0.318438	0.000439542
HDAC11	0.318372	0.0016053
AKT1	0.318331	6.47936e-08
PLXND1	0.318225	6.23225e-06
DGKZ	0.318218	0.000606341
SRC	0.318195	0.000412579
MNT	0.318135	1.48993e-05
TFPT	0.318028	0.0139069
SPC24	0.318006	9.3525e-06
SBF1	0.31778	3.40294e-09
KSR1	0.317757	3.17834e-10
GDAP1	0.317658	0.460041
PRR7	0.317287	0.175902
C12orf76	0.317278	0.00012044
SDF2	0.317059	4.71214e-06
CSRNP1	0.31689	8.31772e-05
GSTP1	0.31684	1.16615e-05
FEM1A	0.316798	0.00048723
GSTT1	0.316716	9.2869e-05
ARAP1	0.316573	7.4996e-09
OGFOD2	0.316356	2.0636e-05
MICALL2	0.316169	1.01499e-05
ZNF584	0.316115	1.47019e-05
GCNT2	0.316089	0.192856
FXYD1	0.315855	0.346583
MACROD1	0.315681	3.25974e-06
EFNA3	0.315507	0.00840866
PRDX5	0.315283	3.18607e-09
PLEKHM1	0.314968	0.00805293
SLC17A7	0.314881	5.35562e-06
TAF6	0.31477	2.05003e-08
CXXC5	0.314746	0.000268768
HGS	0.314705	2.16211e-11
DVL1	0.314618	3.53566e-08
SCRIB	0.314565	6.58579e-08
VAT1	0.314558	4.84281e-08
ST6GALNAC1	0.314466	1.38951e-07
THPO	0.314363	0.5406
SF3A2	0.314361	1.75179e-08
POLR2E	0.314355	2.88659e-08
ZIK1	0.314353	0.5406
TSPYL2	0.314318	1.03451e-06
PSMD9	0.314171	2.2051e-08
GRAMD1A	0.314166	1.51379e-08
SERPINF1	0.314141	1.44666e-07
HIST1H2AC	0.31409	0.000506615
RPS27	0.313938	0.508067
SLC6A8	0.313895	0.00347067
SHROOM1	0.313784	0.000726004
PARS2	0.31366	0.0144643
GOLGA6L9	0.313652	0.323805
TGFB1I1	0.313646	0.401106
BTBD2	0.313639	1.76707e-06
LAT2	0.313546	0.403107
ALG1	0.313422	0.0395044
FKBP2	0.3134	5.19605e-07
ZNF581	0.313386	3.0618e-05
PKP3	0.3132	1.29503e-07
STXBP2	0.312845	2.61571e-08
DGCR6	0.312786	0.0740219
ZNF506	0.312047	0.373695
NXPH3	0.312046	0.373695
ZNF350	0.312036	0.104195
PSMD8	0.311933	1.80673e-11
TRIM45	0.311886	0.0488924
ARPC1B	0.311844	1.83212e-09
STAP2	0.311748	0.0389049
IL17RE	0.31131	0.234383
TUBB2B	0.311089	0.212153
TMEM234	0.310746	0.0602148
PRX	0.31072	0.00689325
RRP9	0.310547	7.51277e-05
WDR74	0.309764	2.33875e-05
CDK5	0.309742	2.38446e-05
GPR158	0.309698	0.00985789
ST3GAL4	0.30919	8.72959e-05
CABLES2	0.3091	0.0151025
NR2F6	0.309033	3.30224e-05
TRAF4	0.308468	2.09233e-10
TNIP2	0.308466	0.000115935
SEC61A1	0.308021	3.07599e-09
MET	0.307795	0.169353
MGRN1	0.307676	3.9498e-06
FIS1	0.307385	4.46567e-06
SLC43A1	0.30731	1.03451e-06
SPATA2L	0.307284	0.0312261
TRAF5	0.307088	0.00989934
ZNF746	0.306992	2.07842e-07
BAHCC1	0.306859	0.000368276
IFITM1	0.306798	4.22937e-06
MOB2	0.306747	0.00164296
KLHL17	0.306742	2.40102e-08
EML2	0.306658	2.60693e-10
DPM3	0.306651	0.00249017
VPS18	0.306598	0.0013476
GARNL3	0.306468	0.223373
ZSCAN22	0.30625	0.0366289
NXT1	0.305984	0.0010451
MICAL1	0.305937	3.88787e-06
C7orf26	0.305915	0.000467657
RBCK1	0.305893	9.43036e-05
KDELR1	0.305813	8.88578e-08
PLP2	0.305718	3.84913e-12
CLPTM1	0.305709	3.18909e-08
ALDH2	0.30546	1.47997e-08
RRBP1	0.305282	5.32075e-09
EDC3	0.305223	3.15601e-11
RPS15	0.304912	0.0630286
FMNL1	0.304815	1.06457e-07
RPL8	0.304631	0.000767429
NCDN	0.304214	1.79968e-06
TRAPPC1	0.303897	0.00011643
ARHGEF19	0.303833	5.56607e-06
FAM120C	0.303805	0.137281
FBXL19	0.303624	2.97863e-05
RINL	0.303502	0.0049965
MAN1B1	0.30348	9.63756e-08
ZNF551	0.303459	0.000954935
HSPBP1	0.303022	1.29862e-05
ADAM15	0.302891	2.587e-07
HBD	0.302857	0.129046
MAP2K2	0.302669	4.80711e-06
GTPBP2	0.302633	6.46974e-10
ASTN1	0.302444	0.438953
BRPF3	0.302136	5.57999e-06
LMBR1L	0.302119	4.69211e-08
LAMP3	0.302106	0.104775
IL6R	0.302082	0.440595
ATP8B2	0.302044	6.53888e-09
YKT6	0.301979	2.41424e-10
COMT	0.301911	3.64066e-05
PLAT	0.301855	0.316217
MAN2C1	0.301743	5.26863e-08
LINC00116	0.301704	0.0456857
SORCS1	0.301688	0.00654788
ARHGAP27	0.301402	0.167463
GFER	0.30137	6.86574e-06
FAM212A	0.301274	0.275163
STK11	0.301106	1.10906e-06
TUBA4A	0.301028	2.51051e-07
GFOD1	0.300737	0.010717
RNF103	0.300626	0.000454519
SLC23A2	0.300609	4.39381e-05
CNPY3	0.300568	2.76363e-06
NUMBL	0.30054	0.00201764
CDC34	0.300449	2.76567e-05
SUN2	0.300397	1.99176e-07
ABO	0.300394	0.155836
SHPK	0.300199	1.16449e-05
CSNK1E	0.299886	4.30929e-10
STUB1	0.299813	0.0657624
TMEM101	0.299638	1.68783e-05
EDC4	0.299452	4.18072e-08
JAG2	0.299257	4.60432e-05
SLC25A39	0.299207	1.11489e-07
STAT2	0.299155	9.28535e-11
UQCRC1	0.299082	4.48481e-10
EMP2	0.299058	0.0700532
BEX2	0.298949	0.00594814
COL25A1	0.298747	0.23764
WDR91	0.298738	0.00106815
RAC2	0.298679	7.3951e-10
VAV1	0.298679	0.000146756
FTH1	0.29859	0.000106221
SH2D3A	0.29843	0.00165674
C11orf95	0.298283	0.0031841
PDXK	0.298199	3.74755e-09
RHBDD2	0.298169	7.86624e-05
HFE2	0.298147	0.0421588
GALM	0.298055	2.99551e-06
SLC25A41	0.297955	0.0380712
SLC2A4RG	0.297899	5.54662e-07
ARID3A	0.297869	6.23975e-09
MRPL17	0.297811	1.51158e-06
ZNF587B	0.297711	0.0111236
FAM3A	0.297648	6.75259e-05
KREMEN1	0.297641	2.10778e-06
VWA7	0.297495	0.0568033
VPS37B	0.297383	0.000104938
STK35	0.297216	1.98877e-07
FAU	0.297112	7.1427e-07
FHL3	0.297034	6.27369e-08
ZNF599	0.296933	0.254054
TMEM189	0.296828	0.000267866
SIN3B	0.296801	1.28247e-06
RAB15	0.296772	0.412861
SEMA4B	0.296605	1.17517e-05
TRIM46	0.296447	0.443477
MANEAL	0.29602	0.424161
ZBTB45	0.295973	0.0470326
VSIG10	0.295935	0.475216
PPP3CA	0.29555	0.0188831
R3HCC1	0.29521	2.55471e-05
MAP7D1	0.295186	4.86388e-07
STX5	0.295062	7.74468e-08
USF1	0.295005	2.28897e-06
COG7	0.294922	1.63984e-05
CCR10	0.294707	0.158871
SAPCD2	0.294613	0.000177757
CDC42EP4	0.294569	3.72668e-05
LRRC45	0.294413	0.0147592
PRSS16	0.294409	4.85337e-05
CTNS	0.294237	0.0221944
HLA-E	0.293952	1.89507e-07
PIEZO1	0.293799	7.90836e-05
MED8	0.293561	1.80261e-08
RPLP1	0.293483	0.222163
BEX5	0.293442	0.169471
DLG5	0.293278	2.19119e-10
TNFSF14	0.2931	0.362795
RPUSD3	0.2931	5.14679e-07
GPR68	0.293051	0.0289985
RGS20	0.292769	0.365726
ZNF684	0.292597	0.0132677
ETFB	0.292586	3.89585e-08
HDAC10	0.292456	4.26631e-05
SLC25A42	0.292414	4.10014e-06
C1orf174	0.292241	3.59383e-06
DPF1	0.291952	0.159746
SCARB1	0.291871	4.59284e-08
AP3D1	0.291814	1.06605e-08
MYL6	0.291774	4.37067e-06
HBG2	0.291747	0.106508
C2orf15	0.291666	0.416809
DCPS	0.291622	0.00027639
EDF1	0.291322	3.30666e-09
ZBTB48	0.291266	2.70081e-05
R3HDM4	0.291093	3.2621e-09
ACRBP	0.291036	0.0767591
ZNF774	0.29097	0.448422
PLXNA3	0.290911	2.95765e-05
SCAMP3	0.290791	6.79155e-06
FAM160A2	0.290673	9.01952e-05
MERTK	0.290635	0.0383226
CADM4	0.290418	0.0562672
NME4	0.290116	1.95391e-06
BCL2L12	0.289843	6.51266e-07
KIFC2	0.289771	9.52634e-05
C6orf48	0.289673	0.00423715
SLC25A37	0.28897	3.90301e-05
USP36	0.288937	1.3136e-07
PHF1	0.288917	2.68162e-07
KRT19	0.288901	7.94718e-07
FBXO6	0.288676	1.36927e-06
PISD	0.288569	3.65119e-06
MAFIP	0.2882	0.262528
AFAP1	0.288126	0.237161
CRELD1	0.288101	2.38179e-07
MRPL41	0.288032	0.000606116
NOSIP	0.287889	0.000169362
SIRT7	0.287822	0.00338895
SMARCA1	0.287656	0.0961661
CDK10	0.287622	2.16989e-06
AFMID	0.287304	3.12329e-06
UNC45A	0.28723	3.87379e-09
TESK1	0.287184	0.0679858
BABAM1	0.286968	6.04557e-07
ZNF580	0.286892	0.00431948
GDPD5	0.286408	0.000711671
PORCN	0.28638	0.07514
TEAD3	0.286339	1.2482e-05
THAP3	0.286237	0.00220124
NFATC4	0.286222	0.0142889
CAPN5	0.286156	0.130271
CLPP	0.286004	1.3418e-05
YIF1B	0.285905	2.96441e-08
CCDC17	0.285707	0.162978
TYK2	0.285691	2.88323e-09
RASSF6	0.285495	0.559908
UBE2J2	0.28537	0.000145035
BCO2	0.285099	0.451888
TRIM17	0.285051	0.308233
PLEKHJ1	0.285051	5.7252e-08
EHMT2	0.284973	5.47217e-07
POLG	0.28495	5.10629e-08
JUND	0.28489	8.56918e-05
MAD2L1BP	0.284799	6.39498e-08
SLC25A1	0.284624	6.69871e-06
CRTC1	0.284492	0.0944739
FRAT1	0.2843	0.243451
GABRQ	0.284182	0.303548
TMED4	0.284178	0.000193095
RAPGEF5	0.283905	0.097303
GPSM3	0.283853	9.52544e-05
ITGB4	0.283581	0.301043
SCAP	0.28353	8.31997e-08
ZNF296	0.283432	0.174477
KIAA1644	0.283381	0.430663
IL20RB	0.283251	0.0138079
GLS2	0.283228	0.484491
RFXANK	0.283162	0.00112896
KLHDC3	0.283055	9.49225e-08
DUSP7	0.282989	0.00768148
ZNF777	0.282754	3.50318e-05
PRR14	0.282717	8.88707e-05
GOLGA3	0.282685	1.46342e-06
PAQR7	0.282588	0.00691073
TSEN34	0.282569	2.38837e-05
CERCAM	0.282375	0.000108641
FBXO24	0.282347	0.314808
MRPL43	0.282164	0.000473832
ST6GALNAC6	0.282159	0.000275897
DEDD2	0.281983	0.000403018
RBM38	0.281948	4.15319e-07
TRIP6	0.281924	1.2944e-07
IGSF1	0.281824	0.189913
PIK3C2B	0.281785	0.355371
PARVB	0.281729	1.39216e-06
TJP2	0.281718	0.000110368
ARL6IP4	0.281655	3.99423e-07
PLCB3	0.281484	3.67358e-08
MLST8	0.28127	2.37839e-06
HEBP1	0.281206	0.0038732
NAT6	0.28118	0.0412029
FZD7	0.281176	0.150869
UNC13A	0.280898	0.109501
DNAJC5	0.280871	4.85565e-08
UNC119	0.280851	0.00352282
DLL4	0.280812	0.460271
ITGB7	0.280754	0.151806
TCEA3	0.280662	0.523319
ZRANB1	0.280625	0.0476365
SELPLG	0.280357	0.40915
SLC3A2	0.280318	3.02328e-09
MED29	0.280144	0.000499832
ACTL10	0.279962	0.457757
PLEKHA4	0.279885	0.000229379
MMP15	0.279871	0.000160707
C11orf84	0.279603	0.000981129
LAPTM4A	0.27959	1.60368e-06
C8G	0.279574	0.315432
MCF2L2	0.279546	0.0545138
ATF6B	0.279481	6.91866e-09
MAN2B1	0.279418	7.11633e-07
ARPC1A	0.279374	6.43999e-08
GIT1	0.279233	0.000596264
GRWD1	0.27903	3.9732e-05
NAPA	0.279016	2.76634e-07
GPS1	0.278928	1.06726e-08
NRBP1	0.278926	5.03241e-06
ARHGEF1	0.278871	2.29605e-06
CCDC12	0.278489	4.11149e-05
AMDHD2	0.27815	0.0893981
UBL7	0.278148	2.55376e-06
GMEB2	0.278098	0.000285689
CAPN12	0.278092	0.00545012
QSOX1	0.277805	1.58388e-05
C1orf35	0.277788	0.00024232
PPM1F	0.277668	5.21599e-06
CLTB	0.277608	0.000439341
SNAI3	0.277401	0.0901625
MFSD10	0.277342	0.000157002
WDR83OS	0.277342	0.00887251
COMMD1	0.277196	0.0649662
FAM90A1	0.277156	0.565394
MBLAC1	0.277152	0.565394
BHLHA15	0.277152	0.565394
LAT	0.277122	0.246267
IRF2BPL	0.276614	0.00562872
MRPL34	0.276535	8.58744e-05
ATP13A1	0.276438	1.42644e-07
SLC39A3	0.276348	0.000277678
ZNF550	0.276029	0.0501863
OTUB1	0.275926	3.62578e-08
CLASRP	0.275864	1.40336e-05
KLHL21	0.275803	1.18015e-05
C16orf91	0.275467	0.00952661
ATAD3A	0.275433	0.0178649
SAC3D1	0.274932	0.00709917
GSTA4	0.27492	0.225483
NDUFAF3	0.2749	0.00370535
PDE1A	0.274851	0.459012
SNX33	0.274792	2.23454e-05
IFITM2	0.274067	0.00368063
ZFAT	0.273999	0.00969779
ASB6	0.273973	0.00196564
CSTB	0.273951	3.92165e-06
RUVBL2	0.273933	6.62547e-06
MFGE8	0.273781	4.00957e-07
[truncated: 9,176 more rows]

## Sheet: DDX6 CLIP (K562)
Supplementary Table 1, sheet 3
mRNA enrichment in DDX6 CLIP experiments in K562 cells
Name	logFC	padj
CD24	13.6319	2.16e-177
APOB	9.98326	4.97e-19
ESPN	8.52591	1.81e-203
DRD4	8.09795	9.87e-121
MUC4	8.07019	5.66e-90
TNS1	7.56578	3.02e-158
PPFIA4	7.54509	5.58e-210
SCT	7.32715	1.63e-112
WIPF3	7.19287	1.04e-138
DUSP8	6.85877	3.41e-43
PNCK	6.80688	3.1e-131
PANX2	6.6824	9.63e-121
BCL2	6.62276	1.13e-06
SLC4A1	6.61729	7.95e-66
PTPRF	6.59087	2.23e-160
TLX1	6.58174	3.53e-87
C9orf172	6.50696	1.92e-110
CDHR5	6.4205	1.75e-143
ARHGDIG	6.38603	4.32e-54
KDM6B	6.3694	6.01e-130
PDGFB	6.34012	2.88e-52
MMP25	6.31235	5.98e-140
ADARB2	6.1237	9.35e-34
YPEL3	6.10561	5.89e-123
ZNF750	6.09245	2.11e-152
VPS37D	6.05972	8.88e-78
DDIT4	6.01878	9.34e-188
BBC3	6.0055	2.86e-167
NR4A1	5.95042	1.87e-32
HAPLN2	5.93267	8.18e-43
KLK1	5.75784	5.95e-109
NDRG1	5.70424	9.78e-161
RNF208	5.62918	3.12e-27
MUC5B	5.61363	1.95e-37
PPP1R13L	5.60132	6.16e-45
MTRNR2L8	5.59466	7.33e-143
NOXA1	5.59166	2.91e-51
SP6	5.56105	1.09e-103
ASPDH	5.53284	4.74e-46
SERINC2	5.48701	2.36e-46
TMPRSS9	5.47278	4.82e-138
GGN	5.42138	9.46e-31
IRF7	5.41538	1.33e-111
SAP25	5.39217	2.92e-106
NLRP6	5.34175	1.32e-50
SLC7A8	5.32631	5.49e-110
AZU1	5.32461	2.92e-43
SSPO	5.26572	1.31e-94
PACSIN1	5.21066	2.35e-48
EGR1	5.2033	2.8e-25
KCNJ11	5.17945	7.34e-112
MT2A	5.176	4.58e-88
SOCS1	5.1675	3.58e-72
TTYH3	5.15441	2.03e-134
LINGO3	5.13274	1.31e-47
IGFALS	5.0639	9.26e-40
BCAM	5.03853	7.28e-41
HBA1	5.0208	7.74e-112
PPP1R14A	4.99665	6.02e-52
CHAD	4.9731	7.36e-39
BCL3	4.92565	5.61e-45
BTG2	4.91658	1.61e-94
SLC12A7	4.91585	7.3e-135
ANKRD9	4.89041	9.14e-98
EXD3	4.88909	5.51e-65
RTN4R	4.87135	2.52e-56
FN3K	4.84459	5.02e-80
CHAC1	4.83542	3.56e-21
NFATC4	4.81011	6.74e-39
C1QL4	4.80925	1.15e-21
FHDC1	4.80375	1.31e-32
HES4	4.80221	1.82e-102
COL7A1	4.79535	5.15e-37
LRCH4	4.77054	4.59e-108
NTN3	4.75917	2.45e-67
TBX1	4.72373	1.62e-111
MT1X	4.71857	4.1e-134
CDKN1C	4.70349	2.81e-48
ATP1B2	4.66857	7.89e-40
HCN2	4.66052	3.91e-77
SLC6A8	4.64485	7.61e-86
COL18A1	4.63547	9.21e-98
CA1	4.63124	4.11e-23
PPP1R14C	4.61733	5.05e-92
TMEM8B	4.60868	2.7e-44
SEMA3B	4.58707	1.59e-36
C20orf144	4.54871	1.71e-30
PRR12	4.5476	3.95e-46
VAMP2	4.53988	7.46e-110
ATN1	4.5299	1.35e-54
AMELX	4.52441	4.15e-26
AATK	4.50478	4.74e-39
SEMA6B	4.48969	1.13e-64
CEBPB	4.48045	1.65e-87
APC2	4.47602	1.41e-59
ULK1	4.47487	1.14e-69
FOSB	4.44208	2.25e-17
CBX7	4.43848	2.33e-45
CAMSAP3	4.42926	2.7e-29
GYPB	4.41517	7.44e-66
TP53INP2	4.41184	1.58e-69
SCRT2	4.40837	6.26e-35
PPDPF	4.39489	6.7e-63
DNAJB2	4.39393	5.17e-74
MMP17	4.3922	1.23e-25
MYO15B	4.38945	6.67e-47
WFIKKN1	4.38292	9.57e-24
SLC34A3	4.37746	5.87e-35
CCNG2	4.36557	2.66e-48
FBXO2	4.36147	3.53e-17
ZFPM1	4.33979	9.51e-63
SEMA7A	4.336	2.94e-106
ZNF865	4.33543	1.89e-44
MIDN	4.33498	1.66e-62
LBH	4.3346	4.22e-51
RHBDL1	4.3266	6.14e-72
LIPE	4.32457	1.39e-48
RNF44	4.3229	2.72e-94
C6orf132	4.31993	4.94e-43
RAB6B	4.27708	2.12e-65
BCL6	4.27678	6.71e-96
DMBX1	4.27512	7.47e-102
IRS2	4.27306	5.64e-83
RHOV	4.26765	4.07e-35
ABO	4.25894	5.07e-112
FBXL16	4.2431	1.21e-53
FLRT1	4.23917	2.27e-27
VEGFA	4.2284	6.64e-93
NTSR1	4.22613	7.79e-36
C11orf96	4.21022	3.27e-47
ZNF579	4.20295	4.96e-73
TMEM158	4.19189	1.23e-40
PALM	4.18555	9.19e-77
ZNF580	4.18409	1.14e-72
PRRT1	4.18292	2.73e-22
APOBR	4.17849	3.66e-51
EXOC3L4	4.17376	7.02e-68
ATXN2L	4.1552	5.61e-91
ZNF628	4.13186	6.83e-44
LRP1	4.1136	3.14e-28
SLC6A9	4.11201	2.26e-42
GPC2	4.10129	3e-53
CACNA1I	4.08495	1.37e-37
C17orf99	4.06959	5.2e-57
FAM171A2	4.06642	6.51e-23
PABPN1	4.0598	1.36e-45
SNAI1	4.05106	1.25e-89
HBZ	4.04834	1.89e-81
SP5	4.04825	4.01e-17
ZNF414	4.04305	5.12e-60
NRGN	4.03199	9.25e-14
PER1	4.02634	2.09e-65
RAB3A	4.01964	2.39e-64
NYAP1	4.01027	3.17e-14
NAT8L	4.00988	1.52e-45
MBD6	4.00294	3.48e-94
CCDC88B	3.99784	8.5e-92
HNRNPUL2	3.9923	4.53e-92
KCND1	3.98395	1e-21
PRSS8	3.98183	1.05e-28
ARHGAP23	3.97953	1.28e-16
LENG8	3.9784	2.32e-68
SHANK1	3.97731	8.21e-16
GDF15	3.96877	4.94e-75
RFX1	3.96309	1.57e-67
JUN	3.96307	4.67e-82
RNF122	3.96102	3.73e-33
SLC9A3	3.96084	2.56e-13
LTBP4	3.96004	3.16e-56
GNG13	3.95082	2.64e-28
MYH14	3.92441	1.12e-14
MAPRE3	3.92171	2.73e-91
NLGN2	3.91165	1.69e-29
IGLON5	3.90016	5.59e-19
MEGF6	3.89381	7.94e-18
TMEM91	3.89284	5.13e-60
SPATC1	3.8845	1.79e-37
KLF16	3.8764	3.16e-41
BAHCC1	3.8747	1.48e-38
IL17REL	3.86653	1.16e-15
CTF1	3.86573	1.49e-21
ZNF385C	3.86562	1.59e-19
SEMA6C	3.85644	1.1e-47
TPGS1	3.84286	4.3e-13
GUCA1B	3.83996	5.38e-33
P2RY11	3.83096	2.42e-15
ACTL10	3.81924	1.37e-68
HOXB8	3.81226	2.01e-75
MIB2	3.80583	6.65e-65
C10orf95	3.79315	1.23e-09
EPB42	3.78846	1.32e-33
AEBP1	3.77881	1.62e-15
TMEM160	3.77545	3.01e-21
SLC45A3	3.77522	3.3e-34
DEGS2	3.7736	1.68e-22
CYR61	3.76796	8.12e-48
PDF	3.76769	6.31e-08
ABCA2	3.76733	4.53e-65
NME2	3.76283	7.02e-16
FBRSL1	3.75214	7.31e-41
CACNA2D2	3.7516	4.35e-10
RNF215	3.74763	5.27e-54
ZFP36L2	3.73876	4.52e-68
FAM178B	3.73315	3.4e-83
MAPK15	3.733	3.3e-45
BRSK1	3.73193	3.26e-33
CAPN12	3.72854	8.9e-42
HSPB7	3.71699	1.49e-16
LTBP3	3.7131	3.55e-91
FCGRT	3.69878	1.29e-36
CTXN1	3.69521	2.47e-27
RCN3	3.69379	1.06e-82
CNTNAP2	3.6932	2.04e-16
PRAP1	3.6842	1.94e-13
PNRC1	3.67736	1.2e-70
CCDC74B	3.67365	2.84e-23
MVD	3.66927	1.44e-61
LRFN1	3.66324	9.28e-57
AHDC1	3.6584	6.69e-33
SLC25A37	3.65652	3.66e-85
CERS1	3.65532	5.36e-16
OSR2	3.64947	4.86e-36
SNX32	3.64793	4.7e-11
SMAD6	3.64577	3.14e-29
ADAMTSL4	3.64431	2.55e-69
ACHE	3.64148	2.13e-42
YPEL5	3.6379	4.73e-40
RTEL1	3.6339	2.61e-25
C4orf48	3.63298	1.29e-24
LGMN	3.62474	4.86e-15
NCOR2	3.62439	6.31e-43
TUBB4A	3.62001	2.08e-28
NOL3	3.61797	1.8e-67
PIM3	3.61653	9.3e-71
TPPP	3.60099	8.49e-63
PKDCC	3.59663	3.03e-13
CARNS1	3.5894	1.34e-22
ARHGAP33	3.58922	1.36e-52
ZFP36L1	3.5875	4.24e-60
KLF5	3.58704	9.12e-16
ZDHHC8	3.58269	1.64e-38
PNPLA7	3.58001	1.25e-19
CPOX	3.57946	2.67e-49
SEMA4C	3.57836	3.01e-66
VGF	3.57645	1.2e-25
BHLHE40	3.57527	2.08e-82
PTPRU	3.56726	1.14e-43
AGRN	3.566	5.22e-33
KLF6	3.56597	2.84e-69
GPR146	3.56357	1.46e-33
VANGL2	3.5601	3.21e-83
CLDN5	3.55294	2e-15
HEXIM1	3.55212	4.34e-74
H1FX	3.5514	1.04e-55
HBA2	3.54809	6.77e-49
ADAT3	3.54266	1.47e-20
MYH7B	3.53877	1.14e-52
PDCD1	3.53206	5.73e-16
IDUA	3.52648	2.11e-32
CDKN2D	3.52465	1.63e-30
C19orf54	3.5153	1.09e-48
TGFB1	3.50421	7.74e-66
TMED9	3.49156	1.01e-63
FAM46C	3.49137	1.3e-64
RPS16	3.49045	4.95e-54
FAM189B	3.48961	6.81e-37
MLXIPL	3.48816	5.81e-54
MNT	3.48341	4.78e-43
IGF1R	3.47951	2.24e-33
ZSWIM4	3.47718	1.17e-19
PPP1R3F	3.47583	5.96e-17
NPRL3	3.47484	4.02e-39
TNKS1BP1	3.47448	8.94e-64
ATP6V0C	3.46708	1.98e-51
INSIG2	3.46702	1.88e-24
ZDHHC19	3.45589	3.03e-14
PRR7	3.442	2.94e-26
IER5L	3.44004	1.51e-13
SOX12	3.43864	1.86e-40
CCDC114	3.43839	3.08e-08
PRRT2	3.43404	4.71e-16
MAP3K10	3.42477	2.99e-38
B4GALT1	3.42393	1.09e-73
GPC1	3.42294	5.79e-18
GAA	3.42237	8.72e-17
PDE6B	3.42177	1.38e-12
ZNF296	3.41618	8.15e-20
ICAM5	3.41577	9.86e-52
MNX1	3.41397	4.19e-23
UNKL	3.41342	2.06e-60
CBFA2T3	3.41043	8.35e-30
SEMA3F	3.40719	8.72e-27
ENG	3.40092	1.32e-24
NFIC	3.39462	8.42e-53
DHH	3.39362	9.39e-47
RASGRP2	3.3929	2.37e-20
NHLRC4	3.39238	1.36e-46
PLEKHH3	3.39077	5.83e-69
LANCL3	3.38526	2.78e-17
CCDC9	3.38418	3.25e-60
R3HDM4	3.38369	3.53e-41
SCNN1D	3.38147	3.9e-11
CASKIN1	3.38029	2.81e-52
ATF3	3.37943	3.72e-65
HOXB5	3.37545	7.09e-26
NFIX	3.36868	1.26e-49
LPAR2	3.36618	5.05e-43
OTUD1	3.35957	1.76e-34
TSSK3	3.35126	4.97e-80
SKI	3.34906	2.78e-36
BAIAP3	3.34406	4.54e-22
FOS	3.33902	6.13e-17
KCNQ4	3.33513	4.3e-47
TAGLN	3.33456	7.92e-22
EMD	3.33382	4.35e-57
KISS1R	3.33177	1.78e-12
TFAP2E	3.3309	4.6e-15
GPSM1	3.31913	2.93e-48
MXD4	3.31791	3.31e-66
DMPK	3.3101	6.99e-41
ALAS2	3.30768	4.7e-68
KIAA1522	3.3056	3.98e-51
RIMS3	3.30221	5.64e-45
RAB11B	3.30149	3.31e-33
AQP1	3.28016	4.93e-59
DBNDD2	3.27654	2.02e-13
PLEKHA4	3.27439	1.08e-66
CCDC120	3.2739	1.74e-19
VWA7	3.2731	8.13e-20
VASN	3.27082	2.76e-22
SOX18	3.26917	3.99e-17
YJEFN3	3.26856	2.21e-27
ZNF428	3.26742	6.13e-45
TNK2	3.2606	3.1e-66
PIM1	3.25743	4.1e-65
CRABP2	3.25656	3.17e-13
SLC30A3	3.25583	4.18e-14
TCAP	3.25087	4.94e-11
BTBD19	3.24301	1.07e-11
CNTNAP1	3.23703	1.01e-12
SLC22A18	3.23594	2.25e-28
CCR10	3.23552	1.2e-17
FGF11	3.2355	8.34e-53
SH3TC1	3.23473	6.11e-05
IER3	3.23267	1.44e-36
EPS8L2	3.23142	1.29e-52
GPT	3.23039	3.46e-12
OTX1	3.21753	6e-23
WNK4	3.21357	1e-59
BCORL1	3.20488	7.87e-43
ASCL2	3.20472	4.19e-12
LAMA5	3.20398	6.34e-43
IFI6	3.20289	1.62e-21
RTN4	3.19832	2.51e-48
MAST1	3.19524	1.09e-50
SNAI3	3.19325	1.03e-25
TP73	3.19302	8.54e-39
LRRC4	3.19117	1.55e-43
TULP1	3.1905	1.17e-10
SCAF1	3.18904	4.4e-35
SRRM5	3.1853	8.63e-11
PPP1R15A	3.18454	1.76e-48
GAS6	3.17057	1.73e-81
PLIN4	3.16656	2.19e-11
SP2	3.15984	8.58e-51
PLXNB3	3.15643	3.04e-26
ATF5	3.15457	2.94e-39
FAM83A	3.15417	1.41e-53
MGRN1	3.15284	2.57e-42
BTBD2	3.15155	9.4e-59
CHERP	3.14791	8.72e-34
NRARP	3.14535	1.19e-56
TUFT1	3.1446	1.04e-24
SCN1B	3.14138	2.43e-11
HAPLN3	3.14018	2.43e-13
YPEL2	3.13788	5.71e-19
CELSR2	3.13493	1.38e-43
FAM110A	3.1327	2e-53
SF3A2	3.13236	4.38e-43
TCF7L2	3.13221	2.15e-27
ZC3H6	3.13091	7.71e-45
PAK4	3.13071	4.47e-57
IER2	3.12748	6.57e-40
PABPC1	3.11773	8.83e-69
AQP10	3.11254	8.09e-22
KDM4B	3.11113	6.01e-50
CISH	3.11042	6.51e-50
SORBS3	3.10331	1.07e-19
GABARAPL1	3.10078	7.31e-56
TAF15	3.09679	2.22e-48
CRYM	3.0955	3.75e-10
TRIM17	3.09015	2.18e-23
C9orf84	3.08938	2.11e-06
DPEP2	3.08777	3.35e-06
LRRC56	3.08352	1.76e-23
FLT3LG	3.07523	6.6e-18
ID2	3.06934	1.6e-64
LDLRAD2	3.06526	2.37e-11
CSPG5	3.06183	4.78e-36
FOXG1	3.05886	6e-48
C9orf131	3.04793	3.36e-10
EGFL7	3.04741	1.5e-13
GPR162	3.04326	2.92e-17
CADM4	3.03781	2.79e-24
DUSP9	3.03544	5.46e-42
ULBP2	3.02899	1.55e-11
ANO8	3.0244	1.29e-57
SYBU	3.02117	2.03e-11
ARID1A	3.01993	1.55e-47
ZFP36	3.0139	7.02e-57
SYVN1	3.0093	3.87e-58
HEPACAM2	3.00898	9e-20
CD37	3.00295	7.85e-42
IZUMO4	3.0001	2.03e-06
DOHH	2.99683	3.38e-30
BCL9L	2.99652	2.1e-33
TMEM74B	2.99633	3.76e-65
BMF	2.99583	1.89e-12
SEMA4A	2.9875	6.76e-10
RASSF1	2.9874	1.12e-56
DERL3	2.98486	1.98e-38
FZD2	2.98398	4.7e-22
CRELD1	2.98339	3.17e-55
MYL9	2.98321	1.18e-18
ZNF385A	2.97952	7.47e-22
TERT	2.97599	7.13e-19
MGAT3	2.97486	2.15e-53
TMC8	2.97296	1.17e-40
B4GALNT4	2.97266	3.84e-54
AMH	2.97184	1.55e-28
PCGF2	2.96713	6.68e-46
FOXP4	2.96563	4.02e-25
PNPLA2	2.96471	5.62e-34
ANO7	2.9641	3.02e-20
TRAPPC6A	2.95694	2.81e-40
RHPN1	2.95539	1.64e-10
PTCH1	2.94948	1.38e-58
CNIH2	2.94915	4.13e-11
CPEB2	2.94363	5.26e-71
TBC1D17	2.94207	1.99e-19
DOCK6	2.9418	3.93e-60
PSD	2.93935	9.4e-10
DYNLL2	2.93874	1.72e-37
BTG1	2.93663	4.3e-27
LTK	2.93381	7.97e-33
MAP2K7	2.93318	4.94e-50
LMTK3	2.93242	2.33e-38
MZF1	2.93237	1.05e-29
BTBD6	2.9319	1.48e-15
SESN3	2.93009	3.56e-31
JUND	2.92972	1.34e-36
GLIPR2	2.92549	2.3e-25
SH3D21	2.9208	9.21e-44
TSPAN32	2.91896	4.77e-35
RABAC1	2.91804	3.48e-37
SPINT1	2.91497	1.32e-12
DENND4B	2.91412	1.45e-35
ITPRIPL2	2.91381	2.14e-26
ARVCF	2.91295	3.12e-37
SPTBN4	2.90946	3.4e-14
TPM2	2.90902	2.4e-26
SYP	2.90826	7.64e-31
LENG9	2.90334	2.86e-10
RHBDF2	2.90324	1.56e-09
FUT2	2.90036	2.37e-10
ABHD16B	2.89895	1.13e-35
PCSK4	2.88465	1.23e-18
C10orf71	2.88398	5.79e-33
CMIP	2.88307	4.26e-38
MEF2D	2.88187	6.36e-40
MYADM	2.88074	7.21e-20
FBXW4	2.87732	1.15e-26
HSF4	2.87509	2.48e-46
STX1B	2.8749	8.01e-12
C3	2.87466	1.33e-17
FOXH1	2.87429	5.61e-25
TAS1R3	2.86872	2.19e-10
ADAMTS13	2.86828	2.15e-08
SLC17A7	2.86723	4.69e-31
DLK1	2.86563	2.04e-43
TCP11L2	2.86443	2.51e-09
ENO2	2.86431	1.84e-52
ZBTB7A	2.86347	1.47e-31
A1BG	2.86277	2.27e-17
CAMTA2	2.86242	8.14e-23
MXD3	2.85923	3.89e-56
PLA2G6	2.85833	1.54e-24
TMEM56	2.85511	1.71e-28
MEX3B	2.85382	3.17e-44
RAVER1	2.85305	4.09e-24
MAP2K3	2.85275	5.33e-19
FAM131A	2.85236	8.18e-33
MLXIP	2.85127	1.2e-32
ZMIZ1	2.85019	8.64e-33
PITPNM2	2.84814	2.6e-42
DNASE1L2	2.84649	4.29e-13
DOT1L	2.84143	2.1e-42
SLC16A3	2.84106	6.26e-22
FBXL8	2.84082	3.06e-21
NFATC1	2.83857	1.18e-48
ADAM8	2.83847	8.71e-26
ENDOG	2.83631	7.06e-08
MED15	2.83575	2.68e-46
KLHL24	2.82746	5.56e-40
OBSCN	2.82478	2.65e-38
NPTXR	2.82419	1.36e-17
SUFU	2.82164	1.69e-19
WDTC1	2.81963	2.46e-36
GPRC5B	2.81371	1.14e-10
SPRN	2.80924	3.88e-33
ADCY6	2.80721	2.8e-07
MXRA8	2.80436	3.65e-27
PLXNA3	2.80399	8.24e-46
RFK	2.79376	4.98e-17
SRRM2	2.79272	5.15e-42
STXBP1	2.79043	6.19e-36
LRRC4B	2.7826	4.44e-20
GLIS2	2.7822	1.66e-26
ANKRD37	2.77971	5.54e-11
JUNB	2.77875	1.55e-21
KCNIP2	2.77439	8.84e-41
ATP2A1	2.77422	2.4e-16
FAM98B	2.76827	4.06e-38
R3HDM2	2.76749	1.25e-37
ACBD4	2.76699	9.72e-29
PARP10	2.76696	2.22e-15
TSC22D3	2.76569	1.07e-08
SFXN3	2.76401	5.46e-17
WBP2	2.76235	1.28e-37
LSM14B	2.76007	1.47e-41
FAM53A	2.75653	1.37e-13
GATAD2B	2.75113	5.01e-37
RAPGEF3	2.74496	4.84e-08
TNFSF9	2.74449	1.04e-34
FOXK1	2.74394	1.23e-41
SYNGAP1	2.74342	9.32e-49
CREBBP	2.74275	2.41e-31
JOSD2	2.74224	5.37e-14
HEYL	2.7408	3.56e-08
EFEMP2	2.74058	3.98e-13
ZFHX3	2.73893	3.58e-12
SETD1B	2.7387	1.71e-21
BACH2	2.73801	2.83e-11
STX16	2.73745	9.97e-51
AVPR2	2.73358	1.03e-11
DDR1	2.72833	5.86e-45
EIF2AK1	2.72405	2.01e-40
PIF1	2.72024	2.71e-28
INHBE	2.71656	1.57e-17
HSPG2	2.7153	2.78e-31
SERTAD3	2.71403	8.38e-41
MAP1S	2.71385	4.4e-24
HNRNPH3	2.71174	2e-36
UBE2B	2.70963	1.7e-36
LINGO1	2.70943	5.55e-28
ARSD	2.70934	8.38e-09
PEG10	2.70913	4.79e-07
TMOD1	2.70895	3.83e-57
PDE4A	2.70844	1.51e-26
PTMS	2.70637	6.68e-45
ANO9	2.706	1.54e-42
PODNL1	2.69965	1.65e-06
EHD2	2.69956	4.13e-26
ANP32B	2.69779	9e-27
SIX5	2.69374	3.59e-30
AEBP2	2.69219	4.99e-46
MED16	2.68994	1.15e-25
NOTCH1	2.68869	2.94e-28
MAGIX	2.67939	1.73e-11
SRPK3	2.67862	9.2e-22
HBE1	2.67515	1.59e-44
OSGIN1	2.67477	1.07e-12
CLDN7	2.67343	1.7e-47
MUC1	2.67114	8e-12
ZIC2	2.67073	6.27e-54
SDF2L1	2.66788	1.09e-31
MAMDC4	2.66761	1.17e-24
FBRS	2.66657	4.78e-29
SERINC4	2.66371	1.79e-17
EML2	2.66097	2.31e-37
AKIRIN2	2.65952	4.58e-48
DNHD1	2.65696	1.99e-42
USH1G	2.65689	1.06e-15
FGFR3	2.65676	2.74e-25
SPAG4	2.65413	1.54e-09
RAB40B	2.65045	7.62e-14
ALDOC	2.65041	6.82e-45
CDC42EP1	2.64721	8.8e-48
EIF1	2.64473	7.92e-40
SLC25A42	2.64158	8.38e-41
PRSS16	2.63918	2.16e-14
HOMER3	2.63787	9.4e-13
FRS3	2.63614	4.52e-14
FAM102A	2.63606	1.72e-30
CRTC1	2.63354	3.06e-26
BRD4	2.63136	5.48e-37
VWCE	2.6281	2.55e-08
PPP2R5B	2.62609	4.3e-26
C16orf71	2.62458	4.06e-07
HLX	2.62311	3.61e-11
BAZ2A	2.62232	2.43e-41
NUDT3	2.62177	2.61e-16
GSDMB	2.62057	2.33e-21
FZD7	2.61919	5.68e-17
ALDH3B1	2.61769	4.78e-08
APOBEC3F	2.6129	2.91e-09
ATF6B	2.61194	1.35e-40
SBNO2	2.60947	6.32e-22
ZNF467	2.60925	1.62e-12
TNFRSF14	2.60867	4.91e-11
KLC4	2.60697	3.81e-46
SPEG	2.60686	4.48e-28
SMPD3	2.60301	1.13e-22
EMID1	2.6013	6.14e-41
GLI4	2.59978	1.35e-15
SRSF5	2.59821	1.59e-26
TFEB	2.59793	1.23e-13
HEBP1	2.59521	2.81e-05
PTP4A1	2.59447	6.44e-23
MYPOP	2.59359	5.25e-12
PTPN23	2.59087	1.42e-30
EME2	2.59067	6.94e-19
EXTL1	2.58951	1e-10
TBKBP1	2.58897	5.24e-48
COL11A2	2.58506	8.62e-07
P4HA1	2.58468	1.85e-25
ZNF444	2.5841	4.45e-23
PPP1R37	2.58243	2.25e-36
ARHGEF25	2.58185	1.52e-23
PTGDS	2.57747	3.15e-11
L3MBTL1	2.576	2.2e-31
DLGAP4	2.57391	1.58e-28
C15orf39	2.57305	2.32e-27
MAFF	2.57203	1.94e-27
AOC2	2.56793	2.48e-12
GAL3ST4	2.56772	1.06e-07
HEXDC	2.56771	7.93e-38
EFNA3	2.56719	2.8e-38
ST3GAL5	2.56719	8.79e-21
TYMP	2.56433	3.6e-14
ZYX	2.56222	1.16e-27
CNOT3	2.56073	2.92e-30
HECA	2.55496	5.99e-19
IQSEC1	2.55155	3.33e-36
APLNR	2.55068	1.71e-14
DLG4	2.5504	1.9e-35
KLC3	2.5481	2.97e-27
CDT1	2.54763	1.55e-34
NFATC2	2.54746	8.54e-27
PKP3	2.54135	9.26e-22
SETD1A	2.54115	1.36e-21
MXD1	2.54102	1.1e-18
GDPD3	2.54053	1.81e-09
RANGRF	2.54037	6.35e-09
GPRC5C	2.53463	3.1e-21
MFGE8	2.5306	4.34e-32
DHX58	2.52968	2.28e-10
DNAJB9	2.52939	2.44e-22
PRRT3	2.52844	1.53e-20
MAFK	2.5284	5.45e-30
FOXO4	2.52667	9.28e-32
NOS1AP	2.52543	7.64e-07
RSG1	2.5181	6.39e-19
SREBF2	2.51579	1.29e-41
POLR2A	2.51568	1.89e-25
B3GNT4	2.5152	8.61e-12
FUS	2.51463	7.57e-26
TP53INP1	2.51189	1.35e-42
RALGPS2	2.51075	5.63e-22
REXO1	2.51029	8.28e-21
MDGA1	2.5101	0.00330774
EPHB6	2.50912	2.12e-14
ZNF775	2.50752	3.07e-42
HEMGN	2.50053	3.52e-30
LRRC70	2.50002	1.77e-15
UBE2H	2.49727	8.13e-28
KCNN1	2.49579	2.31e-15
EVI5L	2.49577	3.87e-14
TMEM86B	2.49477	2.53e-29
JDP2	2.49242	1.79e-17
PRRC2A	2.49144	3.77e-36
ABCA7	2.48613	4.09e-27
ZMIZ2	2.48589	6.04e-39
HABP4	2.4853	5.26e-18
ALOX12	2.48515	1.36e-21
CLSTN3	2.48479	1.28e-18
PRAF2	2.48142	6.93e-08
TEX19	2.48056	8e-19
PIK3IP1	2.48044	2.68e-15
HBQ1	2.47724	2.61e-30
CPNE7	2.47562	1.54e-33
CASZ1	2.47532	4.66e-09
CIC	2.47144	3.21e-27
RHBDF1	2.47102	4.49e-11
PRDM9	2.47035	8.74e-09
GOLGA2	2.46485	6.27e-41
APLP1	2.46383	9.85e-12
B3GNT8	2.46138	1.55e-09
SYTL1	2.46041	7.28e-20
EGLN3	2.45703	1.92e-37
DLK2	2.45553	3.38e-07
PHF21A	2.45269	1.97e-30
SPPL2B	2.45051	4.54e-24
AIF1L	2.44977	1.13e-20
TTYH2	2.44929	4.95e-15
CDH4	2.44841	8.27e-07
WNT10B	2.44586	1.92e-08
TCEA2	2.44355	2.1e-17
CCND1	2.44105	9.08e-13
SMAD7	2.43787	0.000294613
MAFG	2.43537	2.28e-39
GYPA	2.43354	1.76e-13
GRAMD1A	2.43339	1.2e-24
DYRK1B	2.43296	2.85e-16
DIRAS1	2.43251	1.86e-33
NAT14	2.43078	4.26e-22
CUEDC1	2.42988	0.0116934
FAM122C	2.42848	3.08e-27
HNRNPD	2.42847	5.67e-38
IRF2BP2	2.42403	7.78e-38
TNFAIP8L3	2.42001	3.56e-10
CREB3L1	2.41945	6.4e-12
BEST1	2.41579	7.03e-13
SLC2A1	2.41318	3.31e-39
KCNC3	2.41212	7.31e-05
PRKACA	2.41133	9.6e-37
NOTUM	2.40921	1.05e-24
HOXB9	2.40646	3.57e-39
WWC3	2.40544	1.09e-07
SERF2	2.40362	3.09e-34
TMEM54	2.40358	1.33e-13
TCF15	2.40336	1.03e-09
BRD3	2.40326	2.34e-33
B3GNT9	2.40304	4.32e-15
CD276	2.4023	1.38e-17
DUSP1	2.39859	3.64e-15
EPPK1	2.39617	3.18e-20
SPSB3	2.39429	9.61e-18
GNG3	2.39415	4.33e-09
FOXD2	2.39318	1.02e-23
ZNF212	2.39088	5.15e-38
CDC25B	2.38855	7.1e-38
IGFBP4	2.3824	6.05e-12
ZBTB45	2.3813	1.91e-22
MTMR11	2.38033	1.99e-05
RNASE1	2.38015	1.63e-41
CDH24	2.37997	2.18e-36
PBXIP1	2.37737	3.05e-41
SLC39A13	2.37484	8.15e-11
MARK4	2.37216	4.23e-31
C19orf81	2.36771	9.06e-09
DMWD	2.36699	7.19e-26
C19orf71	2.36675	1.81e-11
VWA1	2.36574	1.68e-23
ULBP1	2.36423	7.44e-07
PML	2.36305	7.77e-30
CLDND2	2.3624	0.00493756
OR4F17	2.36178	6.8e-06
LRRC61	2.36117	2.61e-34
CCNK	2.36089	8.53e-28
PPM1J	2.36079	3.97e-10
GALNT6	2.35929	4.44e-31
MICALL2	2.35865	2.49e-20
AKNA	2.35726	6.07e-41
KLHL17	2.3539	6.71e-20
SLC25A41	2.3524	4.34e-14
MYH11	2.34997	2.51e-12
AHSP	2.34935	1.51e-21
SRC	2.34843	1.35e-15
MACROD1	2.3471	1.58e-25
HCFC1R1	2.34337	5.97e-24
MYLIP	2.34238	3.82e-31
ADD2	2.34028	4.66e-34
DUSP28	2.33809	5.86e-11
NDUFA4L2	2.33692	3.3e-06
PLBD2	2.33291	5.91e-12
RHEBL1	2.33036	4.01e-12
HDAC10	2.32851	1.36e-18
GP1BA	2.3257	6.51e-11
TLE3	2.32433	7.01e-31
PNMT	2.32415	1.47e-25
CITED2	2.32261	9.16e-24
VSTM4	2.32179	3.65e-36
CLCF1	2.32092	2.2e-19
RMI2	2.3209	2.18e-27
ELL	2.32069	4.35e-24
TRIB1	2.3193	1.86e-32
ACP5	2.31893	2.73e-05
ERF	2.31879	1.9e-29
RAI1	2.31829	1.99e-28
MAST3	2.3153	2.35e-16
RBM14	2.31493	3.33e-35
MOB1B	2.31428	8.02e-27
CFD	2.31302	1.71e-20
SLC30A10	2.31011	3.52e-31
DYSF	2.30878	1.12e-08
MKL1	2.30721	5.39e-12
SCARF1	2.30609	5.23e-17
ZNF524	2.30603	2.71e-28
YPEL1	2.30403	4.85e-29
CTU1	2.30383	5.14e-11
SRCAP	2.30145	2.48e-18
C21orf2	2.30073	9.81e-16
FUT1	2.29743	5.01e-27
ZNF768	2.2971	1.28e-31
ZC3H3	2.29539	4.28e-30
ATP11A	2.29492	4.39e-26
ARHGAP39	2.29373	9.95e-13
DDAH2	2.29284	3.55e-32
ZNF205	2.2927	2.38e-32
STAB1	2.29082	1.96e-12
JMJD7	2.29053	1.52e-13
MSH5-SAPCD1	2.28935	7.65e-11
POFUT2	2.2884	2.71e-27
KCNAB2	2.28782	4.45e-28
PAQR7	2.28774	6.05e-37
LCAT	2.2858	2.62e-19
KLHL26	2.28555	8.09e-22
RAB3IL1	2.2851	3.92e-37
CTIF	2.28451	2.08e-34
EDC3	2.28398	3.3e-36
TEX22	2.28398	1.46e-06
GIPR	2.28376	1.65e-26
STK11	2.28138	8.72e-33
TOB1	2.28012	1.75e-28
PAPLN	2.27921	1.85e-09
ATF7	2.27916	9.37e-22
GRPR	2.27873	6.76e-07
PTGS1	2.27818	4.25e-43
PGRMC2	2.27697	4.43e-30
HAGHL	2.27584	7.63e-21
PHLDA2	2.27579	7.62e-18
VEGFB	2.27549	3.98e-21
BCL2L2	2.27489	1.93e-33
CTSF	2.27462	1.28e-18
BCL2L12	2.27418	2.3e-18
N4BP3	2.27197	4.55e-42
FKBP10	2.27053	9.81e-08
PRSS53	2.27005	2.27e-12
TAPBP	2.26964	1.16e-22
SLC27A1	2.26826	6.21e-10
IRF2BPL	2.26611	2.52e-23
COL9A3	2.2637	0.000148818
GRIN2D	2.2596	6.81e-23
RAC3	2.25743	1.9e-20
SEC16A	2.25436	2.7e-29
NLGN3	2.2533	1.12e-06
SLC46A3	2.25275	2e-06
LHPP	2.25186	6.48e-15
REEP4	2.25062	1.2e-32
CSNK1D	2.25033	1.8e-32
GRB7	2.24996	9.95e-12
TAF4	2.24925	3.72e-25
TSPAN9	2.24812	1.45e-05
CSF3R	2.2476	2.06e-06
HCN3	2.24723	6.95e-34
PIGZ	2.24678	5.68e-06
FASN	2.24553	3.75e-20
TRIM56	2.24414	1.58e-20
MFSD10	2.24394	5.32e-14
RARG	2.24272	6.21e-27
NRBP2	2.24189	8.69e-38
VSIG10L	2.24144	1.48e-26
PTPRCAP	2.23284	5.01e-06
CEBPD	2.23259	9.84e-13
HNRNPA0	2.23164	4.05e-31
METRN	2.23029	3.77e-17
FNDC4	2.22901	6.54e-09
TSC22D1	2.22864	8.52e-30
POM121C	2.22435	5.96e-15
PTOV1	2.2233	1.74e-32
CLIP3	2.2225	2.83e-23
HOXC8	2.22125	1.74e-07
DNM1	2.21955	1.4e-26
TMC6	2.21895	1.5e-28
EEF1A2	2.21874	6.06e-19
RNF187	2.21306	8.65e-34
BRI3	2.21279	1.32e-29
PWWP2B	2.21266	1.68e-08
EXOC3L2	2.21233	2.49e-09
MRC2	2.209	1.13e-25
LRRC46	2.20735	9.93e-06
ENDOV	2.20459	2.37e-05
PPL	2.20418	0.000320655
MSMO1	2.20383	1.53e-14
MFSD2B	2.20366	7.65e-05
PITPNM3	2.20123	0.000201444
GGT7	2.20025	1.06e-29
PAQR8	2.19935	2.86e-29
TP53	2.19755	5.88e-09
PFKFB4	2.19708	7.18e-20
TXNDC5	2.19502	3.32e-11
ARL8A	2.19222	5.11e-27
RERE	2.18989	6.44e-24
CPVL	2.18781	4.34e-07
NME3	2.18696	1.85e-17
SLC7A11	2.1857	2.37e-17
REEP1	2.18364	6.7e-10
GPCPD1	2.18277	1.21e-18
EP400	2.18087	2.15e-23
BAHD1	2.18035	2.04e-30
PYGM	2.17929	4.76e-05
GIGYF1	2.17828	1.05e-24
JAG2	2.17795	3.62e-23
RAP1GAP	2.17623	1.61e-29
XYLT1	2.17289	3.74e-30
FAM98C	2.16928	5.51e-35
ZC3H4	2.16865	2.22e-20
PRRC2B	2.16806	1.42e-27
FBXO30	2.16601	1.87e-24
KCNC4	2.16598	1.59e-06
CNNM4	2.16561	2.42e-39
BEX5	2.16504	5.36e-05
TEAD3	2.16411	9.04e-30
TRPM4	2.16248	2.04e-33
PLEKHH1	2.15982	1.12e-15
PKD1	2.15792	2.29e-13
DLL3	2.15145	2.33e-06
FBXO46	2.1511	9.18e-20
UNC5B	2.14867	1.74e-09
ACRBP	2.14789	5.74e-11
FAM122B	2.14767	5.46e-30
FAM160B2	2.14657	2.67e-25
SH2B1	2.14278	6.13e-26
NFKBIL1	2.14195	4.7e-34
CXCL2	2.14155	3.22e-15
SNX8	2.13922	9.26e-28
PVRIG	2.13847	1.24e-08
VSIG10	2.13808	4.29e-09
FAM184B	2.13796	5.95e-16
SEC14L2	2.13121	1.31e-14
TGFB1I1	2.12976	0.000281177
MZT1	2.12847	2.33e-10
NRIP2	2.12822	2.4e-15
PIAS4	2.12589	6.09e-32
FAM133B	2.12237	2.78e-09
PHF1	2.1215	1.32e-29
ENTPD3	2.12078	3.74e-06
GATA2	2.11962	1.49e-18
FOSL1	2.11952	1.29e-10
ZNF264	2.1193	2.04e-20
HDAC5	2.11801	6.63e-24
PALM3	2.11386	7.6e-22
KLF13	2.11332	5.38e-27
RCCD1	2.11295	3.6e-31
C6orf106	2.11161	3.97e-33
MTRNR2L3	2.10975	7.87e-06
LIN7B	2.10795	2.81e-07
SIK1	2.10784	2.54e-10
EIF4E3	2.10627	2.15e-12
MARCH2	2.10585	7.01e-10
LIME1	2.10392	2.44e-09
CDKN1A	2.1025	2.8e-14
SEC14L1	2.09856	1.68e-30
DENND3	2.09774	8.08e-05
ZNF76	2.09707	2.74e-29
ATP5D	2.09641	2.21e-13
S100A1	2.09591	9.82e-18
SMNDC1	2.09374	5.86e-19
NR4A2	2.09081	3.58e-12
CERS4	2.0892	1.36e-12
CELF5	2.08884	8.72e-05
MKNK2	2.08863	1.25e-21
A2ML1	2.08779	0.0001922
KSR1	2.08661	5.73e-24
LTBP1	2.08612	4.17e-30
ORMDL3	2.08484	1.05e-28
CCDC97	2.08418	7.46e-26
TMEM187	2.08331	4.14e-08
HPCAL1	2.08052	2e-14
SIAH1	2.07871	5.48e-26
IL17RC	2.0784	4.49e-17
MDC1	2.07702	1.86e-20
KIF7	2.07681	6.14e-11
GLRX	2.07509	1.2e-09
WNK2	2.07445	3.55e-06
D2HGDH	2.07383	7.75e-16
TMEM63B	2.0734	1e-28
SEMA4G	2.07201	6.4e-13
ING1	2.07163	1.89e-26
HOXC9	2.06947	4.94e-22
DLL4	2.0693	0.00485214
TSKU	2.0691	8.28e-26
DLEC1	2.06884	0.00236825
MED25	2.06873	1.93e-18
MERTK	2.0681	2.27e-10
SLC16A5	2.06616	0.000449071
RCOR2	2.06441	2.78e-20
TSC22D2	2.06403	7.88e-14
RASIP1	2.06306	1.7e-10
AGER	2.0619	4.82e-25
TET3	2.05841	7.14e-26
EHBP1L1	2.05836	7.21e-25
GPR68	2.0573	1.72e-14
CABLES2	2.05679	1.38e-21
ST3GAL3	2.05347	5.64e-22
BRD1	2.05325	2.96e-20
CBX4	2.05286	2.64e-23
ZBTB12	2.05269	5.54e-27
SUN2	2.0522	2.01e-20
FOXA1	2.0516	2.85e-10
HEY1	2.05075	7.22e-17
SEL1L3	2.05017	1.44e-25
USP2	2.04984	2.56e-18
BNIPL	2.04817	1.41e-05
HMGCS1	2.04595	5.02e-30
CCDC85B	2.04574	1.58e-06
NAPB	2.04573	9.38e-32
PHLDA1	2.04467	1.04e-07
HIPK2	2.04441	8.61e-26
GGA3	2.03952	6.56e-21
PPARD	2.03951	1.13e-19
NUDT8	2.0383	3.53e-10
TMUB1	2.03814	1.37e-19
ACVR2B	2.03698	2.84e-27
CSNK1E	2.03599	1.62e-28
TSPO	2.03586	2.62e-17
DNM2	2.03444	1.91e-23
RUSC2	2.03404	1.97e-31
VTN	2.03309	0.000194797
RREB1	2.03138	3.67e-27
HMX3	2.03096	7.58e-14
SCAF4	2.03043	6.18e-24
RGS2	2.03006	5.87e-07
ZFAND3	2.0295	2.52e-35
LRRTM2	2.02809	7.31e-09
GP6	2.02612	8.69e-31
HOXC6	2.02531	4.41e-06
CPAMD8	2.02425	1.39e-06
RGS20	2.02385	6.77e-07
EN1	2.02372	4.91e-05
PDK1	2.02214	1.23e-18
CCDC78	2.02079	2.84e-12
TPCN2	2.01621	6.28e-16
GTPBP1	2.01596	7.29e-21
BTNL3	2.01531	0.000151974
TAL1	2.0146	8.15e-30
SLC25A22	2.01453	1.24e-09
PPP3R1	2.0145	6.17e-28
ATG16L2	2.01416	9.28e-18
C6orf136	2.01323	1.47e-31
SPPL3	2.01296	8.56e-33
ZNF707	2.01145	2.65e-15
NNAT	2.0098	1.16e-06
BCAN	2.00288	1e-19
2001-09-01	2.00173	4.58e-13
GNB1L	2.00096	9.11e-20
CIR1	2.0006	1.7e-12
CELSR3	2.00017	5.49e-19
CTC1	2.00013	1.36e-29
LAMB2	1.99724	1.33e-26
FBXO41	1.99722	1e-17
PLXND1	1.99679	1.37e-20
NEIL1	1.9953	2.45e-12
MAPK3	1.99425	7.84e-15
PPOX	1.99284	1.17e-20
NAGS	1.99144	0.00144336
C11orf95	1.98795	2.75e-31
WDR90	1.98669	3.56e-05
EPN1	1.98612	5.24e-20
BTG3	1.98239	5.04e-14
NAT6	1.98185	4.87e-09
FBXO44	1.97972	2.23e-25
RASGRP4	1.97554	4.44e-25
KLF15	1.97494	3.09e-08
MAGEC1	1.97487	3.86e-20
C20orf96	1.97201	2.84e-18
PHF13	1.97051	7.85e-26
TEF	1.96984	2.78e-09
TMEM25	1.96669	1.85e-08
SLC9A3R2	1.96622	5.14e-27
FBXL19	1.96562	1.38e-09
RHPN2	1.96438	5.02e-21
SLC2A4RG	1.96054	7.82e-23
MXI1	1.9605	1.54e-13
PITX1	1.95818	2.89e-23
ITPRIP	1.95713	4.73e-29
TMC5	1.95686	3.12e-05
TRIM11	1.95508	1.03e-17
ARID3A	1.95441	2.74e-24
DAPK3	1.95436	1.23e-12
ARFRP1	1.95257	3.92e-13
ZNF276	1.95159	2.98e-22
F2RL2	1.95107	0.000750607
SLC7A5	1.95067	4.27e-17
C11orf68	1.95044	1.36e-11
KLHL21	1.95026	3.39e-23
ARHGEF19	1.94959	9.02e-08
PRR5	1.94915	6.5e-19
WIZ	1.94785	1.74e-19
NR1D2	1.94608	9.99e-23
GPR153	1.94552	4.61e-07
LTBP2	1.94547	0.000212868
KDELR1	1.94465	8.23e-26
MMP24	1.94457	7.46e-18
C22orf39	1.94274	1.37e-23
ITGB3	1.94228	2.91e-08
CARM1	1.94089	2.41e-24
RRAS	1.94079	5.86e-10
SLC9A5	1.94003	8.73e-12
CCDC22	1.93972	1.28e-18
ERBB3	1.93971	6.29e-22
C15orf62	1.93875	4.74e-05
ACAP3	1.93823	4.45e-17
OSBPL7	1.93487	1.84e-18
RXRA	1.93427	2.19e-22
FBXL15	1.93368	5.93e-15
MARCH9	1.93231	7.78e-19
KLF11	1.93163	2.11e-24
GADD45B	1.93129	1.22e-07
FAM193B	1.93086	5.39e-23
ENGASE	1.93082	1.44e-17
RADIL	1.93082	3.15e-13
PNMA3	1.93064	1.08e-07
TCIRG1	1.93047	1.38e-15
GMIP	1.92992	1.47e-20
FOXJ2	1.92623	3.65e-21
FGFBP3	1.9222	4.01e-12
SH3YL1	1.92218	2.6e-06
RAB5B	1.92172	1.21e-23
SRF	1.92131	1.32e-16
USP21	1.91832	1.24e-23
NT5M	1.91818	1.61e-09
IGSF1	1.91805	2.19e-07
KDM3A	1.91572	1.06e-15
SPEN	1.91421	1.26e-21
P2RX6	1.91407	1.49e-09
NES	1.91215	8.51e-19
ABCB6	1.91189	3.64e-12
PCBP1	1.91178	4.68e-25
ATG9B	1.91	6.08e-12
BMP8B	1.90904	4.66e-05
ATXN3L	1.90842	1e-17
SEC31B	1.90674	7.93e-14
CDC42BPG	1.90637	4.48e-19
C1orf159	1.9056	3.22e-13
AP1S1	1.90489	8.65e-24
KLF9	1.90334	5e-26
ITGB5	1.90312	1.8e-06
TRABD	1.90247	1.07e-19
FIZ1	1.90124	7.54e-16
ALKBH5	1.90096	3.17e-25
TJP2	1.90089	6.46e-15
IL18BP	1.90069	1.94e-17
SLC7A1	1.89966	2.27e-20
H2AFX	1.89871	1.87e-17
THAP8	1.89804	7.77e-07
ZER1	1.89799	1.96e-28
SH2D3C	1.89576	0.000205126
TBC1D25	1.89535	3.88e-09
MAN2A2	1.89517	2.97e-23
PXN	1.89309	3.4e-22
TSNARE1	1.89202	1.26e-13
TTLL3	1.89082	4.4e-09
MICAL3	1.89064	1.53e-22
SH2D2A	1.8901	1.08e-15
SIPA1L3	1.88893	1.19e-17
SDC1	1.88806	1.88e-05
MAP4	1.88732	6.37e-24
SYNGR1	1.88433	1.19e-15
IER5	1.88374	4.55e-24
ZNF319	1.87905	2.59e-12
PCOLCE	1.8786	5.47e-14
FARP1	1.87738	0.00190701
TICAM1	1.87549	6.46e-12
PKLR	1.87494	1.76e-21
MAP2K5	1.87473	4.04e-23
DPF1	1.87467	8.81e-11
SLC15A2	1.87447	7e-05
CRTC2	1.87444	4.63e-16
RBMS2	1.87203	5.79e-07
NOTCH4	1.87079	4.67e-09
CD22	1.86732	6.92e-07
TRIM47	1.86673	1.96e-07
CHCHD10	1.86645	1.04e-12
NECAB3	1.8657	2.97e-15
GRN	1.8654	5.19e-16
SERTAD2	1.86371	5.48e-18
NLRX1	1.86306	0.000172919
SLC29A2	1.86245	9.96e-21
RUNX1	1.86223	2.81e-17
ANKRD13B	1.86184	9.5e-16
ELOF1	1.86086	1.22e-11
ZNF581	1.86042	6.27e-16
CCDC61	1.85976	7.69e-09
ALPK3	1.8583	0.00091056
SHB	1.85669	3.57e-24
PELP1	1.85654	1.23e-17
TESK1	1.85539	8.84e-12
ADAM19	1.85386	6.94e-07
MAGEF1	1.85338	5.64e-21
COL25A1	1.85247	1.28e-05
PKDREJ	1.85225	1.93e-07
NOXO1	1.85225	1.23e-11
DPM3	1.85155	7.98e-19
MYO18B	1.85119	6.99e-13
CASKIN2	1.8505	5.19e-19
CLEC2L	1.84841	1.48e-07
ALDH1L2	1.84608	1.89e-15
GLCCI1	1.84581	8.66e-23
ALOX5	1.8457	9e-10
AXL	1.84555	5.43e-10
CALCOCO1	1.84365	2.14e-21
GRIPAP1	1.84356	8.26e-14
SAMD4A	1.84246	5.06e-18
MMP14	1.84164	1.09e-06
DBNDD1	1.84154	1.49e-19
GDI1	1.8389	3.76e-21
FLOT2	1.83858	6.51e-23
CPZ	1.83708	4.47e-08
TRADD	1.8368	2.12e-16
RNF166	1.83645	2.41e-18
FGFR4	1.83507	1.8e-24
RFNG	1.83453	7.56e-10
OAZ2	1.83448	2.72e-22
KLHDC8B	1.8325	2.8e-21
ACYP1	1.82957	4.15e-26
PAX8	1.82843	1.67e-08
EEF1E1	1.82763	1.52e-21
CCDC102A	1.8276	0.000252385
GALNT4	1.82636	0.0021917
ADAMTSL5	1.82593	5.9e-13
HSPA12B	1.82535	0.00182163
TMEM201	1.8252	5.57e-12
BTN3A1	1.82412	1.39e-17
TNRC18	1.82155	1.35e-12
C22orf15	1.81746	0.00223
RBCK1	1.81705	1.43e-24
ARMCX3	1.81634	8.15e-09
ASB16	1.8162	8.41e-11
CCDC159	1.81568	8.97e-06
ZNF425	1.81555	9.68e-05
PIGQ	1.81394	2.34e-13
ISL2	1.81353	1.69e-18
ARF5	1.81239	1.11e-16
TBC1D10A	1.81086	2.55e-09
PIP5K1C	1.81065	4.29e-18
TSLP	1.81038	0.000819847
RNF103	1.81026	2.37e-16
ADSSL1	1.80888	5.13e-10
PDCD4	1.80594	6.66e-21
CXCL3	1.80552	4.92e-07
C14orf28	1.80516	0.000414197
PACS1	1.80423	1.56e-19
TMEM63A	1.804	5.25e-18
TRA2A	1.80245	7.07e-20
AES	1.80176	1.33e-22
BEND7	1.80144	2.42e-08
LPCAT4	1.801	2.19e-15
G0S2	1.79765	1.14e-09
IBA57	1.79728	1.31e-15
ATXN2	1.79654	3.92e-20
TSC22D4	1.79576	1.65e-19
ZNF805	1.79441	3.07e-18
LAPTM4A	1.7942	1.65e-21
UBE2L6	1.79373	4.19e-14
IL23A	1.79267	2.52e-13
ZNF517	1.79111	3.54e-08
PPTC7	1.7905	7.96e-24
FBXO11	1.78947	9.94e-20
GFPT1	1.78674	1.67e-14
PROSER1	1.78609	2.4e-18
CTDNEP1	1.78529	3.63e-21
PLCB3	1.78471	9.36e-16
PHGDH	1.78418	6.23e-26
TBC1D22B	1.78123	1.54e-22
CLIP2	1.7812	2.1e-18
ANKRD52	1.77818	4.34e-16
WIPF2	1.77775	1.83e-21
TAS1R1	1.77615	0.000106282
ADAMTS14	1.77528	1.35e-12
GRK4	1.77498	0.00426003
ARHGAP19	1.77375	5.44e-09
ISYNA1	1.77347	2.3e-15
KREMEN2	1.77319	2.81e-05
PTK2B	1.77306	3.78e-21
ZNF446	1.77284	6.32e-08
SLC12A2	1.77192	4.16e-17
NFIL3	1.77075	4.77e-11
ZSWIM5	1.77066	0.000859916
MIER2	1.77033	3.71e-20
IL15RA	1.76978	1.06e-13
CNNM2	1.76959	8.48e-12
BAX	1.76764	2.78e-24
PCYOX1L	1.76652	1.52e-22
LOXL3	1.76548	2.36e-05
PRR14	1.76285	2.46e-19
LLGL1	1.76284	4.24e-23
ARF1	1.76284	2.83e-25
MARVELD1	1.76156	4.68e-10
AHRR	1.7609	7.21e-05
HDAC11	1.76062	1.01e-10
LMF2	1.76015	9.37e-07
XYLT2	1.75949	2.17e-23
TMEM143	1.75871	0.00105113
ZNF219	1.75799	2.2e-08
ACVR1	1.75756	3.1e-14
KIF26B	1.75681	0.105688
WAS	1.75681	7.32e-06
POU6F1	1.75481	3.49e-05
ROM1	1.75316	1.04e-06
WASF2	1.75308	5.4e-21
KIFC2	1.753	7.2e-22
OMG	1.75222	1.49e-07
THBD	1.75106	0.00266012
KIF21B	1.74643	7.84e-13
NUDT14	1.74639	4.75e-15
ZNF771	1.7457	1.87e-09
ZNF710	1.74209	2.77e-25
DNAJC4	1.74111	4.09e-22
HCFC1	1.73907	4.14e-13
PPFIA3	1.73903	1.92e-08
SF1	1.73893	1.01e-16
OCLM	1.73788	5.72e-08
UAP1L1	1.73745	6.77e-21
OCEL1	1.7368	3.26e-12
CRLF1	1.73667	0.000683922
SNPH	1.73621	1.48e-11
MVP	1.73528	3.1e-05
CDKN1B	1.7348	3.41e-20
ABCC1	1.73435	2.58e-18
ZNF692	1.732	2.62e-19
GSTM2	1.73122	3.01e-06
FZD5	1.73013	2.12e-18
SNCA	1.73007	0.000310548
TSKS	1.72793	1.94e-05
ASAP1	1.72694	7.72e-19
CCDC24	1.72621	1.08e-05
TMEM159	1.72615	3.43e-20
RAB2B	1.72583	1.87e-12
PRKCSH	1.72528	3.17e-19
STARD4	1.72523	3.29e-18
TMEM68	1.72464	2.37e-16
SAT1	1.72455	6.84e-15
SRSF4	1.72402	9.65e-13
TSPAN4	1.72334	2.89e-10
GADD45A	1.72282	2.09e-19
TNRC6C	1.72154	7.2e-21
MLLT6	1.7188	6.07e-11
ABHD4	1.71873	7.86e-16
TMEM134	1.71814	1.69e-06
SREBF1	1.71776	4.03e-14
IQSEC2	1.71741	7.19e-20
ATG2A	1.71526	7.54e-14
NR2F2	1.71453	2.13e-15
HTR2B	1.71402	1.49e-06
SLC25A29	1.71309	5.83e-11
EFNA1	1.71271	0.000244813
PRSS21	1.712	2.55e-20
HDAC7	1.71156	1.85e-08
PTPN12	1.71155	2.56e-15
ANKHD1	1.71152	1.61e-15
CLCN7	1.71127	6.65e-12
OPLAH	1.71068	1.42e-13
ABTB2	1.7092	7.39e-06
HMG20B	1.70898	8.03e-16
MAPK8IP3	1.70533	5.24e-19
RAB15	1.7044	3.28e-05
MAML1	1.70416	3.08e-16
HBEGF	1.70189	0.00307959
IRF2BP1	1.70009	8.38e-06
SLC23A1	1.70003	0.00119637
INPP5E	1.69928	8.09e-23
QSOX2	1.69798	1.39e-17
PRX	1.69606	3.6e-14
SLC12A4	1.69568	3.87e-20
PLOD2	1.69559	0.00162386
B9D2	1.69498	5.94e-07
ZNF358	1.69457	0.000481644
HOXB2	1.69359	2.08e-20
ABHD8	1.69342	8.14e-10
GYPE	1.69186	1.85e-09
LRP5L	1.68989	2.07e-17
PCBP2	1.68595	4.2e-19
PRKD2	1.68478	7.01e-16
HERPUD1	1.68445	1.02e-11
BLOC1S3	1.68408	1.74e-18
RHOB	1.68359	0.000127107
C1orf216	1.68079	8.66e-19
HILPDA	1.68004	2.6e-12
FECH	1.68003	1.07e-12
USP14	1.67987	7.7e-20
RAB40C	1.67939	1e-11
RAB11FIP3	1.67934	9.47e-10
SPATA2	1.67879	3.27e-14
ABHD5	1.67729	6.6e-11
CNNM3	1.67648	1.2e-17
FAM155A	1.67523	3.45e-09
CAPS	1.67505	0.0068859
ARRDC1	1.67393	1.94e-11
PITPNB	1.67338	1.74e-12
DNAJB4	1.67194	3.23e-10
NBEAL2	1.67001	1.04e-10
C8orf58	1.66963	7.99e-06
NTRK1	1.66614	1.12e-11
PLEC	1.6657	5.42e-12
GATS	1.66441	1.56e-10
KCTD11	1.66291	3.33e-08
PTP4A3	1.66268	1.6e-14
ITGA2B	1.66233	6.42e-11
WEE1	1.66197	1.38e-15
MON1B	1.66097	6.43e-11
PPAN	1.66083	2.21e-07
ANKRD18B	1.65948	3.14e-06
PFKFB3	1.65942	3.34e-21
QSOX1	1.65826	5.26e-11
JMY	1.65822	2.67e-17
RANBP10	1.6581	2.7e-22
PYCR2	1.65725	1.17e-16
TMEM9	1.65533	4.06e-18
TBC1D24	1.65392	5.03e-18
CTSD	1.65387	4.62e-16
FURIN	1.65359	1.91e-19
VPS37C	1.65112	5.42e-23
KHSRP	1.65066	2.45e-19
BRPF3	1.64964	4.75e-20
KCNK1	1.64954	2.68e-16
NUMBL	1.64907	3.49e-17
KANK3	1.64837	3.23e-05
TMPPE	1.64663	5.05e-14
PAGE4	1.64608	0.00562284
REEP6	1.64543	1.13e-15
SH3GLB2	1.64466	1.54e-10
UBE2R2	1.64322	5.41e-18
ZDHHC18	1.64279	3.69e-16
TMEM129	1.64236	2.5e-16
TPP1	1.64217	1.29e-16
NUMB	1.64179	1.9e-15
PAQR6	1.64033	0.00029301
FAM117A	1.64016	1.11e-18
TMEM65	1.6401	2.89e-19
POLL	1.63979	4.62e-10
KIF3C	1.63938	2.43e-14
PP2D1	1.63936	0.000554964
SCRIB	1.63906	3.31e-15
RAPGEFL1	1.63829	6.25e-08
KLF10	1.63788	8.54e-18
CNOT6	1.63787	2.65e-16
GHRL	1.63708	0.00122871
RNF26	1.6367	1.32e-11
STXBP2	1.6365	1.28e-18
SF3A1	1.63641	5.3e-14
MMD	1.63527	3.81e-19
ZCCHC3	1.63467	1.42e-15
FRAT1	1.63448	3.46e-08
TXNIP	1.63402	8.02e-15
HSF1	1.63274	1.1e-10
MALT1	1.63261	0.000145406
ZNRF1	1.63122	5.01e-18
PHF2	1.63117	2.41e-18
CTBP2	1.63043	1.92e-05
TBC1D10C	1.63014	0.000419519
ATP2A2	1.62952	3.43e-17
FNDC5	1.62887	0.000349798
TLE2	1.62753	1.59e-10
ZNF213	1.62708	1.55e-10
ZDHHC23	1.62531	0.00115086
BMI1	1.62355	1.91e-08
ANGPTL7	1.62339	3.01e-05
FBXL20	1.62259	4.06e-18
BRF1	1.62227	1.06e-16
KLHL28	1.62199	8.36e-12
DDX6	1.62161	5.45e-21
SOCS5	1.62136	1.13e-14
SAMD10	1.62035	1.4e-07
MTA1	1.61971	5.01e-11
MTSS1L	1.61965	7.62e-16
C1orf116	1.61903	5.03e-07
KLC2	1.61873	1.87e-09
GTPBP2	1.61572	1.36e-16
KCTD7	1.6153	3.15e-18
CHMP4B	1.61523	1.24e-10
OPTN	1.61391	7.8e-11
ZFP41	1.61373	4.75e-09
B3GALT4	1.61371	0.000735251
ZNF784	1.61218	3.96e-08
NUDT4	1.61149	5.53e-10
CUL7	1.61146	6.92e-17
HEXIM2	1.61139	0.000186632
CERS5	1.61056	1.11e-08
MBNL2	1.61032	1.28e-12
GOLGA3	1.61009	3.4e-19
PNMA1	1.61003	2.41e-18
ABL1	1.60968	2.2e-16
NRTN	1.60814	0.00066273
KCNN4	1.6076	2.02e-20
CD69	1.60757	7.11e-10
NDST1	1.60726	5.33e-16
MYD88	1.60686	3.38e-07
NDRG2	1.60643	7.59e-17
C8orf82	1.60613	7.13e-15
FGFRL1	1.60562	7.49e-08
MEX3D	1.60453	5.19e-17
ACAP1	1.60356	2.99e-07
PDGFA	1.60182	4.41e-08
DNAJB7	1.60165	0.00713423
MSL2	1.60153	4e-12
WDR26	1.59866	1.33e-14
CHD2	1.59812	5.89e-17
ALX4	1.5978	3.64e-05
PAIP2B	1.59777	0.00518224
ATP8B3	1.59503	4.42e-08
TRAPPC1	1.59499	3.24e-12
TM6SF1	1.59423	1.77e-13
C11orf80	1.59398	1.46e-08
TMEM198	1.59366	2e-05
ARL6IP1	1.59349	4.16e-17
TOLLIP	1.59336	7.71e-16
RAB30	1.59331	0.00171685
TMEM107	1.59241	3.44e-09
PARD6G	1.59136	9.14e-05
PTPRS	1.59129	3.41e-13
KLHL23	1.58982	0.0301188
PAPPA	1.58951	3.66e-05
PCSK9	1.58926	1.79e-17
AIFM3	1.58912	0.0170549
HIC2	1.58869	4.89e-20
EP300	1.58838	1.28e-14
MAP1LC3B	1.58706	2.69e-12
NR1D1	1.58679	0.00107851
FAM168A	1.58649	5.05e-10
LHB	1.58645	0.00515951
FCGR3B	1.58633	0.0109163
SYTL4	1.58622	0.000114758
GPR137B	1.58554	0.00102648
TUBG2	1.58333	0.0106041
MID1IP1	1.58323	1.01e-16
RBFOX1	1.5832	0.0128822
RNPEPL1	1.58295	5.7e-12
RNF38	1.58286	2.14e-19
CFL2	1.58282	9.83e-15
SMPDL3A	1.58273	0.00736786
PHLDB3	1.58264	1.43e-06
RAB12	1.58051	1.49e-15
EPHX1	1.58006	1.83e-10
SDC3	1.57947	4.47e-12
CC2D1A	1.57943	2.11e-09
ITGA2	1.57924	0.0236295
ISG15	1.57907	2.31e-08
HJURP	1.57835	6.12e-13
TNFRSF10B	1.57801	6.99e-16
PNPLA6	1.57649	8.38e-10
LRRC29	1.5754	0.00335713
CDK19	1.57513	2.47e-19
INF2	1.57193	4.71e-15
TMC4	1.5719	3.61e-05
HMGB2	1.57174	2.57e-13
YLPM1	1.57135	1.8e-15
OR2B2	1.57091	3.17e-07
INPPL1	1.57052	8.35e-14
PEX6	1.56993	2.34e-13
STAC3	1.56977	0.000520733
ZC3H18	1.5685	6.44e-16
TMEM101	1.56707	5.88e-13
HIVEP2	1.5663	1.69e-08
EMP2	1.56575	1.09e-05
TMEM191C	1.5655	0.00879591
FAM109A	1.56402	2.76e-07
ZBTB7B	1.56291	1.8e-16
NKX3-2	1.56092	0.0017104
UBE2K	1.56092	3.75e-17
GPI	1.56088	3.26e-16
GDPD5	1.56012	2.31e-13
HOXB4	1.55953	6.71e-15
PAPD7	1.55916	6.94e-18
SLC9A1	1.5575	3.29e-15
C20orf24	1.55611	0.0016006
HSPA5	1.55576	1.39e-12
AMT	1.55534	0.00111783
ACSL6	1.55415	0.000565105
LY6E	1.55355	2.88e-06
SHOX2	1.55325	3.39e-13
CBY1	1.5524	1.09e-09
ZNF862	1.5516	0.0125784
PKMYT1	1.5502	2.98e-07
FAM69B	1.54994	3.57e-15
FOXL2	1.5494	7.42e-15
UBTD1	1.54759	0.0105169
DAP	1.54655	4.14e-13
CD81	1.54558	2.16e-13
TXNRD3	1.54347	0.000800937
ID3	1.54273	4.86e-13
PIAS3	1.5423	1.05e-17
TUBB2B	1.54112	6.51e-08
DOK3	1.53985	5.25e-12
UNC5CL	1.53904	0.000651556
IDS	1.53856	1.02e-10
FUZ	1.53816	1.1e-06
TRIM58	1.53745	1.07e-15
PPP1R9B	1.53732	4.42e-13
PTDSS2	1.53686	3.98e-14
SH3BP5L	1.53624	3.48e-11
WBP1	1.53538	0.00426545
TREX1	1.53523	3.61e-06
DCAF15	1.5346	6.88e-14
SSBP4	1.53345	1.54e-11
LAT	1.53302	0.000794531
FBXL18	1.53079	3.69e-10
RBM20	1.53064	7.35e-19
LMNA	1.52925	6.71e-16
SLC25A35	1.52902	0.00188743
SPDYC	1.52848	1.16e-12
MLST8	1.5284	1.99e-19
SLC44A2	1.5279	3.7e-10
GNB2	1.5257	2.93e-13
RAB3D	1.52417	2.43e-12
ZFYVE28	1.52372	1.5e-16
MINK1	1.5237	9.52e-16
PPARA	1.52349	5.59e-10
C16orf58	1.52327	6.36e-17
CYP3A5	1.5214	1.28e-09
SLC39A7	1.52109	1.13e-16
SNRNP70	1.52018	6.97e-14
COX20	1.52014	6.19e-05
BNIP3	1.51969	1.34e-09
GRK5	1.51923	0.00146086
MFSD3	1.51439	1.29e-12
TUT1	1.51422	3.11e-16
SLC2A4	1.51372	0.000265065
YY2	1.51333	0.000435282
POU3F2	1.51319	0.000202523
TELO2	1.51149	1.21e-05
CYHR1	1.51125	5.31e-15
VKORC1L1	1.51114	6.51e-15
GIPC3	1.51108	1.35e-05
CHST2	1.51033	4.4e-11
NEK5	1.50862	0.0156459
FAM212B	1.50826	0.000755272
PPP2R2A	1.50722	4.6e-16
C15orf61	1.50363	3.49e-05
CAPRIN2	1.50264	3.32e-08
DUOX1	1.50144	0.00125588
LRP12	1.50107	1.86e-18
PELI2	1.50049	0.00498317
BCL7A	1.50039	3.21e-16
ZBTB4	1.50009	5.09e-20
DAAM1	1.49951	6.3e-08
ZNF497	1.49855	0.00370178
PLEKHH2	1.49737	2.55e-07
ADARB1	1.49724	1.34e-14
ACSF2	1.49589	9.42e-07
WNK1	1.49562	1.7e-14
MANF	1.49516	9.18e-18
SMARCD3	1.49464	3.38e-09
FKBP8	1.49417	8.78e-16
CSAD	1.49405	1.04e-07
CSF1	1.49359	1.02e-10
ZBTB8A	1.49264	0.0212839
NPAS1	1.49084	5.49e-06
EML3	1.49065	1.1e-10
ATP6AP1L	1.49048	0.00858415
HK2	1.48805	9.52e-16
ARHGEF1	1.48567	1.25e-12
CORO7	1.4855	2.19e-05
EZH1	1.48473	1.9e-11
SEC24D	1.48463	5.53e-13
ZNF331	1.48358	0.00308762
IL11RA	1.48348	0.000981471
TJAP1	1.48341	6.35e-16
SPATA2L	1.48219	1.07e-07
PTK7	1.4791	1.37e-12
SYCE2	1.4784	0.000257737
STX4	1.47829	6.51e-19
LGR4	1.47755	3.04e-07
TMCC1	1.47708	1.89e-10
ZDHHC9	1.47679	1.95e-16
MSI2	1.476	1.46e-15
IRGQ	1.47581	1.42e-13
UNC93B1	1.47516	0.00670012
SMOX	1.47427	2.69e-09
ARL2	1.47352	1.88e-08
MAPT	1.47329	0.000135871
CCDC71L	1.47171	4.82e-16
SPTB	1.47158	1.86e-12
MAP3K9	1.47139	0.00257271
ARFGAP1	1.47095	1.32e-12
CEP44	1.47018	2.12e-09
ACADS	1.46966	2.75e-10
LMBR1L	1.46903	1.14e-15
FOXO3	1.46833	6.99e-15
CDH23	1.4683	0.000637242
C19orf47	1.4676	1.41e-12
FGD1	1.46665	4.2e-07
SLC25A30	1.46658	3.11e-16
NCKIPSD	1.46631	1.44e-10
FHL3	1.46395	7.47e-12
OSBP2	1.46364	7.84e-13
CDK2AP2	1.46251	8.47e-17
ZNF787	1.46246	5.38e-12
BAG3	1.46098	7.96e-11
TSPAN5	1.46052	0.00546468
NCOA6	1.46049	2.5e-10
EHD1	1.45804	7.79e-13
LBX2	1.45694	0.00546727
C3orf18	1.45673	0.000315881
RBM33	1.4563	2.45e-12
SAT2	1.45604	2.86e-08
NARF	1.45563	1.21e-15
PGAM2	1.45502	0.0100573
SLC36A1	1.45315	1.64e-13
FOXN3	1.45312	0.000110875
ZNF592	1.45266	4.3e-15
WDR13	1.45145	2.9e-16
RELA	1.45055	1.99e-13
DVL1	1.44952	6.42e-10
ATP2A3	1.44836	3.32e-06
PKHD1L1	1.44803	0.0238112
ATF4	1.44654	8.48e-16
YIPF2	1.44639	3.48e-13
PDLIM7	1.44618	6.78e-11
CPT1C	1.44598	0.00517267
PDLIM4	1.44527	9.49e-12
C21orf58	1.44369	2.02e-16
P2RX5-TAX1BP3	1.44345	0.0134795
PPP1R3B	1.44182	6.36e-17
COL9A2	1.44155	0.00113762
PRICKLE3	1.44079	2.44e-09
CLDN15	1.44037	2.12e-14
EXOC3L1	1.43969	0.0290859
ESRP2	1.4396	0.000128383
PRRC1	1.43897	3.43e-08
HAGH	1.43679	2.68e-12
SPIN4	1.43649	7.86e-15
FAM207A	1.43624	1.22e-07
ZSWIM6	1.43548	5.82e-13
BCKDHA	1.43492	4.96e-13
CC2D2B	1.43478	0.0205866
ARAP1	1.43449	3.4e-14
UCP2	1.43382	3.74e-17
IRAK2	1.43376	2.2e-08
MED26	1.43349	1.33e-14
NUDT18	1.43348	7.01e-05
GNB3	1.43272	3.62e-06
TMEM184B	1.43196	4.11e-12
FES	1.43113	0.00239891
ANKRD23	1.43097	1.24e-07
POU4F1	1.43088	9.15e-07
PUM2	1.42978	4.09e-15
PURA	1.42868	1.17e-14
ASB1	1.42741	1.22e-11
TAS2R3	1.42717	0.00121137
FKBP2	1.4268	4.38e-10
BOK	1.42483	0.00197802
APOBEC3C	1.42283	3.43e-17
PPIC	1.42279	5.89e-05
ZAR1	1.42274	0.0811284
SOCS3	1.42259	1.23e-15
TIGD5	1.4219	0.000271306
SH3BP2	1.42121	3.57e-14
UBXN7	1.42079	4.01e-09
JARID2	1.41999	7.74e-15
CR1L	1.41862	1.07e-05
FEM1C	1.41847	1.22e-17
OAS3	1.4174	8.92e-06
RNF24	1.4148	4.24e-10
MAPKAPK2	1.41453	9.16e-11
RBM38	1.41438	3.48e-09
DLX2	1.41356	0.0140182
GPD1	1.41329	0.0239076
PCMTD2	1.41216	3.59e-15
VGLL4	1.41206	5.73e-11
ABCD1	1.41205	0.000331482
SIRPA	1.41181	0.0229978
ARHGAP27	1.41094	1.18e-05
ZNF165	1.41055	1.74e-07
SYPL1	1.41049	3.28e-14
ZNF154	1.41019	0.000583651
PLK1	1.40839	9.09e-14
C11orf65	1.40838	0.0326443
ABHD14B	1.40824	3.96e-14
PGM2L1	1.40743	2.48e-05
ZIC5	1.40653	1.31e-08
FSTL3	1.40468	0.00104944
LSS	1.40358	8.15e-08
KLHL22	1.403	2.88e-09
ASNS	1.40219	3.97e-11
TRIM45	1.4019	5.67e-05
SLC22A5	1.40036	4.73e-06
KIF5A	1.39921	8.74e-17
LRIG1	1.3979	0.013617
ANXA4	1.39766	3.33e-06
PIEZO1	1.39764	2.23e-10
TESC	1.39552	4.25e-12
FAM46B	1.39449	0.00608059
ABI3BP	1.39393	0.00566038
ZNF653	1.39201	7.47e-05
FAM118A	1.39055	6.36e-13
MOB2	1.38981	1.71e-13
LZTS2	1.38955	1.88e-11
SPOPL	1.38938	0.000104138
UNC119B	1.3893	1.13e-12
KIF18B	1.38778	5.06e-13
SOX15	1.38766	0.0143785
DLG5	1.38763	6.63e-13
PUS1	1.38762	0.00029266
ARHGEF4	1.38737	0.0507399
CCDC92	1.38624	0.00108814
STAG3	1.38411	0.00432538
MLLT1	1.38104	1.4e-10
FLYWCH1	1.38103	1.1e-11
TMEM189	1.38071	1.24e-16
RBFOX2	1.38014	1.67e-13
ANAPC2	1.38002	4.34e-05
GABBR1	1.37788	3.15e-13
SLC29A1	1.37656	2.58e-14
ZFYVE27	1.37609	1.39e-13
COMTD1	1.37588	0.011398
ARHGAP17	1.37543	2.48e-14
H6PD	1.37527	9.4e-13
MARK2	1.37501	1.02e-09
RNF182	1.37464	1.59e-09
SLC2A11	1.37395	0.00265751
CBL	1.3728	4.63e-13
SLC38A10	1.37211	1.46e-07
GYG2	1.37209	3.92e-09
ACOT11	1.37202	0.0263177
TOB2	1.37097	1.31e-12
FAT2	1.37032	0.0311402
TSC2	1.3693	8.62e-15
SLC22A23	1.36891	3.53e-13
AGAP3	1.36802	2.32e-10
MAZ	1.36627	2.63e-15
SLC26A1	1.36493	2.29e-07
CUL9	1.36383	2.8e-14
ST3GAL2	1.36372	6.65e-13
SDC4	1.3637	6.45e-11
CTH	1.36325	2.55e-11
PHC2	1.36117	3.04e-07
ZHX1-C8ORF76	1.36056	0.0265774
LOXL4	1.36009	0.00357524
RNF214	1.35927	5.67e-15
LRFN4	1.35918	0.000149547
TRIM41	1.35896	1.85e-11
FAM160B1	1.35871	1.2e-05
NFAT5	1.35756	2.65e-12
TNKS2	1.35706	3.22e-09
CRKL	1.35688	9.54e-17
SLC35C1	1.35676	6.86e-05
ST3GAL4	1.35634	1.09e-05
FAM83H	1.35583	6.96e-06
RIT1	1.35532	4.08e-07
KRBA1	1.35381	9.02e-10
UGCG	1.35336	1.2e-11
INTS1	1.35266	1.86e-10
CHST12	1.35126	1.29e-05
TNFRSF12A	1.35024	2.56e-11
RAB11FIP5	1.34976	9.54e-13
EID3	1.34939	1.58e-06
CHPF2	1.34905	2.43e-13
WDR81	1.34874	2.61e-09
GAB3	1.34857	2.98e-12
CLN8	1.34853	6.31e-15
HAS3	1.34802	0.00034659
CRB2	1.34798	0.00480208
NEDD4L	1.3463	4.75e-13
EFNA4	1.34621	5.21e-06
MAP4K2	1.34505	1.62e-12
ELL2	1.34376	1.77e-08
LMO2	1.3429	3.49e-13
PCMTD1	1.3427	7.8e-11
UFSP1	1.34241	7.73e-05
PLXNB1	1.34223	3.08e-10
ZNF513	1.3419	1.63e-09
C1RL	1.34081	7.58e-09
BET1L	1.34079	1.75e-12
SNED1	1.34074	0.00097149
CARD10	1.34033	0.000284649
ZNF720	1.34009	3.39e-08
PKD1L3	1.33993	0.0167484
PPP2CB	1.33942	1.33e-13
KIAA0355	1.33872	1.04e-14
TMEM44	1.33708	1.02e-07
PRDM1	1.3359	0.0296879
NRSN2	1.33494	2.01e-05
PYGO2	1.33458	2.06e-07
STX1A	1.33376	5.88e-06
USF2	1.3333	2.6e-12
TMEM164	1.33312	3.57e-13
TDRKH	1.33234	3.3e-08
DLX4	1.3318	0.034302
LAMP3	1.33091	0.0223694
RGS12	1.33033	3.31e-12
HPRT1	1.33028	4.16e-13
DCXR	1.32684	3.57e-13
TPRG1L	1.32672	6.17e-12
ACVR1C	1.32663	0.00929932
MOB3A	1.32656	8.52e-06
RCOR1	1.32598	8.9e-13
STRN4	1.32437	7.05e-13
ZNF609	1.32364	3.99e-09
RNF121	1.32364	2.5e-15
TXNRD2	1.32192	8.09e-09
CTNND1	1.32157	9.84e-09
CD40	1.32094	0.0192995
SPRED2	1.32063	2.01e-12
SPI1	1.32032	5.48e-09
OR2B6	1.31983	2.87e-06
HBG1	1.31933	8.54e-12
DBF4B	1.31791	1.87e-14
STARD8	1.3175	1.74e-06
MSX1	1.31669	0.00142591
NFKB2	1.31653	6.83e-10
DECR2	1.3164	2.42e-06
DNASE1L1	1.31625	1.36e-07
MFSD6	1.31597	3.53e-07
DDHD2	1.31463	2.35e-07
SCUBE3	1.31348	4.27e-05
ZBTB10	1.3129	5.76e-11
C6orf48	1.31236	3.4e-13
UNC13A	1.31197	0.0489894
LRP11	1.31191	4.05e-08
MAN2C1	1.31189	1.43e-07
CBLB	1.31162	6.7e-05
PATZ1	1.31156	9.63e-06
ZCCHC14	1.31155	4.53e-14
FRMD4A	1.31127	1.66e-09
LOXL2	1.31071	0.0216022
CYP19A1	1.31034	0.0122508
SERPINE1	1.30994	0.0632992
PMAIP1	1.30836	1.34e-12
OBSL1	1.30749	1.1e-11
FUT11	1.30748	4.21e-15
GMEB2	1.30664	5.73e-13
LTB4R2	1.30627	0.00878042
TOMM20	1.30528	5.97e-12
COLEC11	1.30519	0.00606305
BCL2L11	1.30428	5.03e-14
SGSM3	1.30375	1.17e-10
NUP210	1.30261	2.78e-08
BSDC1	1.30239	9.4e-13
SCAMP4	1.30228	3.99e-09
ANKS3	1.30175	1.15e-13
TMEM214	1.30158	3.64e-11
STK35	1.29977	2.12e-09
RNF43	1.29963	2.48e-06
PPP1R3E	1.29919	1.63e-12
SLC25A1	1.29891	9.83e-09
HOXB6	1.29876	1.63e-08
DDTL	1.29843	0.00360678
MYLK	1.29725	0.00971419
TPRA1	1.29596	1.68e-06
GLYCTK	1.2941	0.000319676
CDC42EP3	1.29302	1.48e-07
CDCA8	1.29161	6.13e-12
PSKH1	1.2902	9.95e-07
BACE1	1.29008	2.85e-10
SPON1	1.28944	0.0126741
SPNS2	1.28938	0.0209404
CALHM2	1.28817	0.00125074
PHF12	1.28732	7.15e-12
CTDSP2	1.28634	8.62e-12
ARHGEF10	1.28616	4.17e-06
ITGA4	1.28514	0.0360117
KCNJ13	1.28431	8.61e-06
CTAG2	1.28329	6.57e-06
TMBIM1	1.28169	1.46e-12
ANP32E	1.27925	2.88e-11
RNF213	1.27852	1.86e-11
AFAP1	1.27793	8.72e-06
SERPIND1	1.27741	6.6e-05
PPM1M	1.27682	0.000105581
CCDC17	1.27599	0.000367301
GRASP	1.27599	0.00115977
OSBPL5	1.27585	7.41e-09
ASB3	1.27461	0.00360801
UBXN6	1.27104	2.23e-11
KCTD13	1.27071	2.19e-05
ZNF785	1.27049	8.27e-09
DAPK2	1.26982	0.000272146
S100A4	1.26957	2.68e-05
RTN2	1.26929	0.0185178
ZBTB42	1.26907	0.000249024
MORN4	1.26852	2.25e-08
SFI1	1.26725	1.22e-10
DBP	1.26494	0.000197745
RINL	1.26473	3.44e-07
CHTF18	1.26377	5.89e-10
PLCB2	1.2628	5.76e-09
ACCS	1.2625	4.33e-09
ATP6V1C2	1.26136	0.0573621
SLC41A1	1.26101	1.33e-12
CIZ1	1.26094	1.53e-11
MAP3K8	1.25926	5.94e-06
ADORA2A	1.2592	0.0737832
CA14	1.25841	0.0180937
TGIF1	1.25841	9.77e-11
RPLP1	1.25757	3.63e-09
MDK	1.25738	4.33e-12
ZNF217	1.257	8.56e-11
SSBP3	1.25656	1.36e-11
PRPF19	1.25626	3.83e-09
SH3BP5	1.25617	1.62e-08
CCNI	1.25588	2.69e-11
ZDHHC24	1.25578	0.000149891
ZBTB22	1.25576	3.64e-11
SLC17A5	1.25565	2.43e-10
ATG9A	1.25552	1.87e-08
[truncated: 8,984 more rows]

## Sheet: siXRN1 (HeLa)
Supplementary Table 1, sheet 4
transcriptome following XRN1 silencing in HeLa cells
Name	log2 FC	padj
UNC13A	2.74685	2.51017e-08
HMOX1	2.69666	3.09208e-09
MMP1	2.64264	3.05921e-07
DISP2	2.52031	4.70668e-08
HTRA3	2.3916	3.7453e-36
ACTL8	2.17761	2.46172e-05
ESM1	2.01801	0.000228672
TMEM198	2.01722	7.05693e-05
TNXB	1.82139	1.86795e-09
KIAA1024	1.71504	3.84672e-07
FOSB	1.61501	0.000191813
SCG2	1.61472	0.00233787
C22orf46	1.61173	3.0318e-06
EREG	1.5865	0.00447967
PGPEP1	1.5841	7.13109e-05
ABCC8	1.56767	0.00419696
PPM1E	1.53998	0.00371092
EGR1	1.51391	0.00272242
ADRA2A	1.51334	1.10792e-06
DIO3	1.50838	0.0108941
PTP4A3	1.48517	0.0130447
KCND1	1.47711	0.0122433
ZNF703	1.46815	1.9888e-05
FAM46C	1.46563	0.0128858
PTPRO	1.45255	0.0138616
RELL2	1.44717	2.07634e-05
MAFB	1.44421	0.00240945
OSGIN1	1.44168	0.00783144
PPFIA3	1.42832	4.24189e-07
EPB41L1	1.40543	3.23173e-13
BOD1	1.40224	8.09556e-13
ZNF469	1.40113	0.00138397
NTNG1	1.38077	0.0132911
CKMT1B	1.3704	0.02011
ARC	1.37007	0.0140397
FOS	1.32804	0.00716096
MAFA	1.30777	0.034557
CMBL	1.3062	0.0002107
C17orf67	1.29963	0.00592081
S1PR2	1.29947	0.014775
B3GALT1	1.29939	0.0373263
PCLO	1.29655	0.000515703
TTLL11	1.29634	0.00134367
SYP	1.2841	0.0414585
RGS16	1.27945	0.031381
ROM1	1.27888	0.00207567
ARG2	1.27736	0.00217095
CCND3	1.26554	0.00699864
THRB	1.25602	1.69015e-05
CAMKV	1.23919	0.0346891
ZC3H6	1.23518	0.00582191
RAPGEF4	1.23436	0.052899
PHC1	1.23046	1.33502e-09
FST	1.22883	7.0021e-05
HBA1	1.2258	0.0537352
IL17RD	1.21833	0.0142477
RNASEL	1.21693	0.00861112
ZFAND3	1.21279	4.50292e-07
SLC22A18	1.21252	0.00266977
C6orf141	1.20481	0.000823574
ABCG2	1.19349	0.034535
SPRY2	1.19283	0.0111162
ARHGEF25	1.19166	0.00617633
ZNF512B	1.18435	3.71854e-05
OBSCN	1.18329	0.00139086
MOK	1.18127	0.000744023
PHF7	1.17496	0.00480452
CDK20	1.17096	0.00686505
LRTOMT	1.164	0.0005205
LAMC3	1.16339	0.00611914
EPS8L1	1.16324	0.00863307
EPHA6	1.163	0.0362576
KRBA2	1.1617	0.0506468
BANF1	1.15641	4.02732e-06
BSN	1.15512	0.0755505
MYL5	1.15364	0.00368778
TTL	1.15354	1.08669e-13
ORAI3	1.15272	0.0589588
TNFRSF1B	1.151	0.0646218
FAM86B1	1.14436	0.0242922
SHISA2	1.1438	0.07987
TERT	1.14	0.030557
RPTOR	1.12406	1.07557e-06
CRK	1.12308	7.68598e-13
NEU4	1.11614	0.0733264
EMILIN2	1.11483	0.0456605
C3orf80	1.11283	0.0304907
AKR1B10	1.1087	0.0539685
RNF213	1.10583	0.000784738
HIST1H2BM	1.10515	0.0578387
ADM2	1.10405	0.0942854
H1FX	1.09924	0.000122802
GPSM1	1.09023	4.44221e-10
SCNN1D	1.0864	0.100247
TNFSF4	1.08348	0.0986056
RASD1	1.08328	0.0814199
ZNF358	1.08311	0.00635183
ICAM3	1.08279	0.00300385
SRM	1.07651	0.00184588
KAZALD1	1.07309	7.76182e-07
SYT17	1.07159	0.00872918
ARHGEF39	1.07138	0.00299051
PIWIL4	1.06993	0.0375637
FOXJ1	1.06879	0.10507
PLXNA3	1.0629	8.35511e-05
REXO1	1.06153	0.00725038
MPST	1.05808	5.75568e-09
FBXO41	1.0573	0.000264172
GDF15	1.05475	0.107951
AREG	1.05057	0.116254
TNC	1.04996	0.00184588
SPOCK2	1.04556	0.0603493
ADPRHL1	1.04541	0.0336614
MTUS2	1.04507	0.0986056
TMEM143	1.04498	0.0152581
HECW1	1.04116	0.0839646
ABCC2	1.03963	0.0456605
LINGO2	1.03782	0.0808835
RTN2	1.03636	0.00177917
SLC43A1	1.03123	0.0198335
SDR16C5	1.02984	0.1284
PRKD2	1.02912	0.0405075
PCDHB14	1.02844	0.0681575
TOMM20	1.02597	3.45273e-10
EGF	1.02522	0.0814696
GPRIN1	1.02319	0.00026727
PDCD6	1.02243	2.13465e-09
FAM86B2	1.02202	0.0782076
ZNF771	1.02041	0.00644584
SHISA4	1.02027	0.0555847
AP1S3	1.02004	0.0240064
HLX	1.01993	0.0512444
IL1RL2	1.01756	0.0736734
CYP1A1	1.01751	0.127252
INO80B	1.01666	0.00027222
KLF15	1.01565	0.0913065
PLXNB3	1.0112	0.0623342
RBPJ	1.00888	0.00737025
FZD4	1.0087	0.00199346
CMYA5	1.00602	0.0285318
DDIT4L	1.00591	0.125962
KMT2D	1.00348	0.00889857
GPM6B	1.00312	0.0834234
THOC5	1.00294	6.10817e-07
BOC	1.00238	0.081615
C1D	1.00087	1.63819e-05
COL24A1	0.999098	0.127472
IQCG	0.995712	0.00279328
KCNAB2	0.994734	0.00566806
C9orf40	0.993262	0.00120917
OPN3	0.991185	0.00187847
KATNAL2	0.990609	0.149713
POU6F1	0.988661	0.0483149
TFR2	0.986832	0.074419
MAPKAP1	0.98668	3.95007e-06
SCAF1	0.985486	0.00973083
RSG1	0.982561	0.0558688
PLCD1	0.982131	0.0666632
HSPA6	0.981234	0.126654
GPR173	0.977007	0.0755481
MACROD1	0.975771	0.000734916
PLCL1	0.972451	0.117257
MEX3A	0.971946	0.0298202
NOTCH3	0.97028	0.0422576
KCTD14	0.969869	0.0605077
LZTS3	0.969563	0.0248905
SLC9A9	0.968358	0.15482
UNKL	0.968129	0.000553698
PTN	0.966441	0.127055
AGPAT4	0.965279	7.06943e-05
HSD11B2	0.965228	0.129931
BCKDHA	0.962453	0.0977989
BLVRB	0.96049	0.00481388
RNF151	0.960447	0.166005
RGL2	0.960365	9.43366e-06
PEX6	0.958389	0.00713835
PIP4K2A	0.958356	3.32224e-05
OSBPL5	0.956515	0.0236623
DLX2	0.95505	0.0843442
CCDC78	0.954133	0.026254
SLC7A2	0.952217	6.08688e-05
SLC45A4	0.949194	0.0193388
GLI3	0.946966	0.0264231
C10orf90	0.943194	0.149511
CIT	0.942911	0.000113459
CCDC40	0.942389	0.0784136
ADAMTS7	0.94071	0.161617
MOSPD3	0.9407	0.016776
MARK4	0.939977	0.00278552
PTPN23	0.939912	0.00904403
PI3	0.937897	0.177079
ARHGAP22	0.937509	0.137603
NUPR1	0.936106	0.118661
CACNA1G	0.93314	0.151635
ANKRD37	0.932713	0.0464266
KCNK2	0.93206	0.183248
DNMT3A	0.932056	8.61506e-05
JUND	0.930608	0.000165159
HYAL1	0.930536	0.0173094
AGTR1	0.929767	0.184225
LRRC24	0.92507	0.0836064
BCL9	0.923237	0.00255879
SYNE3	0.92271	0.184429
TRIM9	0.920356	0.173283
SRCAP	0.917738	0.0060791
TSHZ1	0.916925	0.00184588
KCNH3	0.916148	0.191173
SSUH2	0.91438	0.185592
AVPR2	0.914372	0.183164
PRDM13	0.912612	0.170119
FTH1	0.908924	0.000435862
TTLL1	0.908061	0.165403
CHAC1	0.907818	0.187838
EPHA3	0.907166	0.0356726
ATF4	0.907157	0.00389543
NR4A2	0.906904	0.00862393
FAM120C	0.905912	0.117105
LRP1B	0.905564	0.0639196
H2AFJ	0.904995	0.00714163
KCTD18	0.904751	0.00271099
CYB5D2	0.903793	0.0117202
SCAMP5	0.902957	0.158641
MET	0.902762	0.0871473
EPN1	0.901465	0.00383107
ZDHHC14	0.901196	0.114537
TNFRSF11B	0.900374	0.149406
ARRDC4	0.899698	0.0913065
MAGIX	0.899656	0.15482
CNDP2	0.898469	0.000121709
BEND6	0.897659	0.0342158
CBR3	0.897468	0.0287749
CIC	0.896237	5.41889e-05
HYAL3	0.89425	0.000119982
DCXR	0.890415	6.11791e-05
CACFD1	0.888556	0.0889347
PSMB9	0.888098	0.192923
ARRB1	0.887864	0.0372228
SMOX	0.887455	0.045824
FBXL12	0.885853	0.0203797
KREMEN2	0.885824	0.193801
HSF4	0.885513	0.0479043
HMBOX1	0.88535	0.00155083
ARL10	0.883884	0.0104455
LRRC37A	0.882912	0.00973083
LANCL3	0.881989	0.0100166
AKR1C3	0.881167	0.0962855
ALS2CR12	0.881148	0.132568
EGLN3	0.880297	0.0869492
ARMC5	0.879899	0.0155021
SSBP4	0.878552	4.01915e-05
PTK6	0.877777	0.193985
GHDC	0.876314	0.0005205
SOCS1	0.875758	0.217809
CXCL3	0.874668	0.21946
HK2	0.873896	0.00394992
FBF1	0.873175	0.0960264
SHISA3	0.871299	0.194122
GBA	0.871082	6.10817e-07
ZFP36	0.870926	0.0777866
DNAL4	0.870031	0.0688491
THBS3	0.867957	0.0789398
TLN2	0.867849	0.0404948
FASN	0.865616	0.00387323
MYCL	0.862557	0.227332
TEF	0.86151	0.0589588
NECAB3	0.861156	7.2456e-07
CHSY3	0.860991	0.000247632
PROC	0.859699	0.130049
RHBDF2	0.858662	0.0403245
MTFP1	0.857309	0.0783949
ZBTB12	0.857198	0.0923245
CLUH	0.855967	5.92478e-06
MAOB	0.855629	0.195558
KCNJ14	0.855216	0.217649
FBXO48	0.852564	0.0949895
ZC3H12D	0.852543	0.226538
PKP1	0.852132	0.132579
ZNF276	0.851498	0.015378
GAMT	0.850635	0.0440838
LSM7	0.849095	0.00119093
C10orf10	0.847414	0.230054
PTPMT1	0.84564	0.00267516
C19orf54	0.84546	0.10507
HSPA1L	0.843276	0.178207
PPP1R3F	0.842935	0.115936
C6orf120	0.841323	4.79228e-05
SPATC1L	0.839643	0.180493
USP21	0.838812	0.000185922
ARHGAP33	0.838269	0.141755
SUSD1	0.838011	0.0618701
DNASE1L2	0.837464	0.162858
ANKMY1	0.837422	0.0508775
GMIP	0.83663	0.0124756
ZNF229	0.836221	0.0539373
MFGE8	0.835693	0.145435
PRKAR1B	0.835633	0.107445
WSB1	0.83402	0.000734916
BACE1	0.832822	0.000514774
DNAH1	0.83252	0.222733
PRRG2	0.832137	0.223878
PLTP	0.830401	0.185592
IQSEC1	0.829449	0.0192751
DHRS4L2	0.827921	0.027529
GUCD1	0.827259	0.00120917
UNC5C	0.827249	0.255847
TCTA	0.826645	0.000530936
SLC19A1	0.824862	0.021311
ESPNL	0.824716	0.188831
ZZEF1	0.824357	0.000201997
DOHH	0.824173	0.0361361
TPGS1	0.824	0.112233
JPH1	0.823911	0.0443361
ZNF385A	0.82338	0.130149
CASP4	0.822471	1.51544e-06
LRRC56	0.822313	0.230054
CALHM2	0.821921	0.25812
RAPGEF3	0.821588	0.0340307
THSD7A	0.82047	0.261529
PPP2R3B	0.82025	0.0869906
PROCA1	0.8198	0.224538
TOMM40L	0.819322	0.00387323
AP2A1	0.818535	0.000141557
STARD8	0.817798	0.203181
NR1D1	0.816901	0.212517
ZNF76	0.81674	0.00255879
TRABD2B	0.81651	0.00573507
AHRR	0.81642	0.00823352
ST6GALNAC6	0.816134	0.0363184
CLCN7	0.816042	0.00635183
GMPPB	0.81534	0.204325
PCK2	0.814611	0.0839646
TYSND1	0.814595	0.00119469
U2AF1L4	0.812886	0.104099
MFSD3	0.812498	0.00249818
CDC25B	0.811744	0.00635183
DLG2	0.811711	0.172801
STK11IP	0.811044	0.000499382
DYSF	0.810367	0.261993
B3GNT9	0.808902	0.0780472
BCL2	0.806775	0.0485451
DOT1L	0.806446	0.0210048
ALDH3A1	0.805313	0.270513
KIF3C	0.804701	0.0866071
TBC1D1	0.803464	0.00451219
SYNGAP1	0.803425	0.124738
MIB2	0.800645	0.00243551
ASTN2	0.80053	0.0578387
CCNJL	0.799891	0.0042813
UBXN11	0.799608	0.0324037
CCDC85B	0.799521	0.00760972
TNFSF15	0.799426	0.111486
MBD6	0.798988	0.117963
NMRK1	0.79852	0.189579
H3F3A	0.798246	0.0217224
NFIC	0.79739	0.0376165
ZNF414	0.796649	0.165098
DNAH7	0.796581	0.239049
HSP90AA1	0.796407	0.0270359
ADM5	0.794923	0.268647
ARMCX1	0.794353	0.154132
SAMD15	0.793914	0.172801
CNRIP1	0.793283	0.102045
C8orf82	0.793059	0.0273047
NGRN	0.792528	0.0108635
MLLT1	0.792523	7.06943e-05
CCDC159	0.792426	0.244675
BAK1	0.792212	0.0989474
LPAR1	0.791855	0.117099
FAM149A	0.791304	0.274252
CENPBD1	0.790858	0.0834234
SEZ6L2	0.789672	0.239423
LRP5L	0.789453	0.0592326
C3orf18	0.789048	0.0577961
C17orf97	0.787931	0.108956
RAB3A	0.787454	0.157461
PHEX	0.78739	0.214705
PLCB1	0.787359	0.011379
SMAP1	0.786091	0.0487108
GAA	0.78554	0.109559
FAM227A	0.785108	0.103869
FRAT2	0.785041	0.0548501
UBE2C	0.784912	0.000190904
ZCCHC3	0.784384	0.291574
AKR1C2	0.783433	0.0992979
TP53	0.782123	0.0501038
TESC	0.781556	0.232168
CA5B	0.779787	0.159018
C3orf67	0.779445	0.185592
CREBBP	0.778889	0.00314179
TNFRSF25	0.778754	0.243277
SPAG4	0.77742	0.17849
IFT27	0.776153	0.180493
RNF24	0.775693	0.168722
WDR24	0.775503	0.0122319
SOX12	0.775188	0.0142902
C19orf57	0.775034	0.299937
KCNK3	0.774594	0.0962057
RNF157	0.774354	0.29881
METTL7B	0.773417	0.300571
VARS	0.772896	0.000292964
TRIM46	0.772211	0.134681
PIP5KL1	0.77218	0.281858
TUBB3	0.771754	0.0338148
TK2	0.770584	0.00529812
SMG5	0.769891	0.00029868
CHRFAM7A	0.768975	0.290342
MPZ	0.768268	0.296249
MBD5	0.768245	0.005288
FBXW9	0.76785	0.0133129
IGSF8	0.767068	0.0266233
TTC21A	0.767062	0.239507
TFE3	0.766322	0.0218245
BATF3	0.765483	0.132753
TYRP1	0.765102	0.294712
LDOC1	0.764591	0.174958
RFFL	0.764323	0.00172739
IPO13	0.762313	0.000423819
ST8SIA2	0.761345	0.163083
GPR137B	0.76054	0.292614
WDR78	0.759803	0.267092
SPRY4	0.75976	0.312492
TGFB1I1	0.75801	0.0987628
ADAM11	0.757331	0.29801
KMT2B	0.75643	0.0635834
SPRYD4	0.756414	0.0187254
SEMA6D	0.756304	0.248228
SMIM20	0.75598	0.00919969
C19orf48	0.755223	0.0112911
NSMF	0.754789	0.00390247
CDH24	0.754424	0.154538
WDR83	0.754293	0.0715301
HCN2	0.753317	0.0304346
ARL4D	0.753094	0.147634
PTPN1	0.752884	0.0103461
G0S2	0.752794	0.184865
HES6	0.752379	0.123952
UTS2	0.752266	0.154784
PALM2-AKAP2	0.750426	0.268647
CHRNA7	0.750297	0.310992
ARAP1	0.749818	0.0419788
THAP10	0.749692	0.157423
RNF31	0.749153	0.00549904
PGM1	0.749084	0.0409436
CLCN2	0.748908	0.0324037
ATN1	0.746757	0.0216397
CA9	0.74639	0.268056
NFKBID	0.74607	0.0752202
AP1G2	0.74566	0.00883111
L1CAM	0.743179	0.244544
GJC2	0.742453	0.186744
ZCCHC2	0.74158	0.00103693
TAPBPL	0.739924	0.221027
LRRC8A	0.739832	0.000548572
PCED1A	0.739178	0.00253073
LRP1	0.739096	0.0485304
SMARCA4	0.739087	0.00110083
STMN3	0.736035	0.324067
STK19	0.735591	0.00538686
FBXW10	0.735384	0.110178
MAN2C1	0.733983	0.00131898
UBR4	0.73374	0.000148708
NEFH	0.733304	0.00449788
SRRM2	0.733287	0.0535507
FAM189B	0.733281	0.0212367
SPATA17	0.731118	0.299621
LETMD1	0.730145	0.000423819
LHPP	0.73001	0.222052
RAB3IL1	0.729898	0.162377
TAB1	0.729505	0.000462426
SLC36A1	0.729447	0.00810951
ST6GALNAC4	0.729275	0.0292033
LRRC37A2	0.728632	0.115377
ARL4C	0.728401	0.2074
HS6ST3	0.72811	0.254305
ZNF581	0.727964	0.0825307
WARS	0.727893	0.0929309
GRK5	0.726907	0.0360722
DYRK1B	0.726183	0.110178
GPR137C	0.726059	0.339299
CBS	0.72519	0.0603493
OLFM1	0.723429	0.000107065
FARP2	0.723339	8.60283e-06
BAX	0.723298	4.11861e-05
TRMT61A	0.723223	0.0524436
RAB11B	0.723117	0.0214911
MBD3	0.722998	1.07557e-06
IFI35	0.722703	0.0248534
FAM196B	0.721746	0.064023
KLHL21	0.721583	0.131192
KLHDC3	0.72114	0.00164865
DPCD	0.720835	0.0309522
LRP3	0.72025	0.0377584
CHRNB1	0.719957	0.309834
CXCL2	0.719406	0.295934
RALGAPA2	0.719192	0.10776
SPOCK3	0.71918	0.346968
SYT11	0.717814	0.334285
RP9	0.717793	0.105807
RAD51D	0.717046	0.197308
MUTYH	0.716966	0.0421671
RINL	0.715875	0.00680326
ACO2	0.715091	0.000679486
MAPK8IP1	0.713709	0.151111
ADAMTS10	0.713278	0.248437
DDIT3	0.713074	0.309168
SCFD2	0.712528	0.00255879
MLST8	0.712312	0.000429957
HIRA	0.711918	0.0970161
DNAJB5	0.711334	0.0634714
COASY	0.711154	0.00128571
CELSR3	0.710482	0.0658984
SLC25A10	0.71031	0.0438266
PCDH7	0.710128	0.0717047
GRWD1	0.709995	0.0260295
NDRG4	0.708301	0.265899
SNCA	0.707857	0.322641
SPHK2	0.707288	0.0172532
ATP6V0E2	0.706991	0.07987
PAX9	0.705673	0.247503
ACAP3	0.705629	0.124738
MED30	0.705592	0.0755505
CCDC86	0.705477	0.0774908
PODXL2	0.705452	0.000736132
FKBPL	0.705037	0.067971
ANTXR2	0.704763	0.357555
BBC3	0.703642	0.217336
ATIC	0.70357	0.00452069
TTYH2	0.702958	0.333302
MARVELD1	0.702651	0.0802947
HCFC1	0.702594	0.00603375
IQCH	0.702166	0.254216
DUSP2	0.702049	0.325909
CD101	0.70199	0.320329
PMVK	0.701679	0.0916677
LIMD2	0.701595	0.354225
CHST14	0.701457	0.0535128
MCRS1	0.700783	0.00262151
CTSD	0.700278	0.00592081
RBPMS2	0.700256	0.318278
ATAD3C	0.700072	0.282473
ISOC1	0.699902	0.136427
IRX3	0.699857	0.117105
CHCHD10	0.699234	0.0695694
PHF19	0.698582	0.000253967
PCSK7	0.698531	0.00868497
NEK11	0.698382	0.284407
SWI5	0.69813	0.0667169
CCDC157	0.697732	0.230157
BDKRB2	0.697702	0.358061
DAP	0.697701	0.0464362
SESN1	0.697589	0.0772739
POM121	0.697272	0.155611
HEMK1	0.696899	0.0219601
MEX3D	0.696875	0.016901
PARP3	0.696571	0.0528899
PLEKHG5	0.696044	0.181931
WDR90	0.695736	0.0322796
IFT172	0.69555	0.0111049
ZFYVE28	0.695158	0.0520166
PNKP	0.694685	0.0107612
SCAND1	0.69459	0.0142477
POM121C	0.694555	0.139195
DENND1A	0.693823	0.0510294
KLLN	0.693117	0.353599
DLL4	0.692879	0.362996
ACER2	0.692658	0.273183
CES1	0.692605	0.362431
CNOT3	0.692266	0.0200191
MAP1A	0.692202	0.266363
TAS1R3	0.691071	0.373288
AGBL1	0.691051	0.373696
C19orf70	0.690691	0.000805343
DZANK1	0.690511	0.302901
PCBP1	0.689415	0.000848255
GALK2	0.688985	0.00195289
ETNK2	0.688856	0.306084
GSTZ1	0.688831	0.0151879
COL6A3	0.688821	0.321074
MACROD2	0.688449	0.365288
KHDC1	0.688322	0.102049
EHD3	0.688221	0.324067
TRIQK	0.68812	0.214705
SLC26A11	0.688118	0.0232695
TET3	0.68806	0.0295165
RPUSD3	0.687131	0.000373342
BICD1	0.686874	0.0755481
GNB1L	0.686181	0.0839646
BRD4	0.685951	0.032519
NDE1	0.685552	0.0150378
VARS2	0.684901	0.0731565
CHERP	0.684899	0.078302
CCDC71	0.684823	0.108303
RNF26	0.684072	0.0444289
MBTPS1	0.683726	0.00101788
COL9A3	0.683406	0.248437
TBC1D25	0.683401	0.115653
BLOC1S4	0.683383	0.071791
ACYP2	0.68253	0.309677
AMH	0.682269	0.246135
MTHFR	0.681918	0.0506182
SLC9A1	0.681271	0.173031
CDK10	0.680896	0.00644545
SF3A2	0.68047	0.0142605
ANKRD13B	0.679953	0.0101409
PYGO2	0.679422	0.0284941
BAG1	0.679183	0.00677889
TMEM158	0.679001	0.301015
VPS9D1	0.677661	0.242563
KBTBD11	0.677455	0.349175
GPR75	0.676428	0.28755
ZNF490	0.675406	0.215252
GGT7	0.675286	0.14962
DNHD1	0.675065	0.110574
NPAS2	0.674996	0.184865
GABRA3	0.67392	0.122642
FAM129A	0.673881	0.0863025
P2RY11	0.673645	0.247622
NLRP1	0.673571	0.372304
CHIC2	0.673453	0.105776
SNAI1	0.673301	0.121801
GRAMD4	0.672925	0.0749631
CENPP	0.672484	0.116254
PLEKHG4	0.672212	0.046852
AMN1	0.671407	0.0523614
STK32C	0.671107	0.0146166
SPATA25	0.670804	0.331566
GRK4	0.670614	0.176756
FAM109B	0.670118	0.077151
GRAMD1A	0.669661	0.000294377
LRFN3	0.66965	0.232168
WFDC1	0.669615	0.0742811
NAGS	0.668959	0.266751
ARHGAP11B	0.668696	0.00262288
DCAF4L1	0.667783	0.361882
PPP1R15A	0.667635	0.312408
DBNDD1	0.667467	0.115955
MLXIP	0.666661	0.0529969
MORN1	0.666568	0.145553
CIRBP	0.66651	0.0834674
ATF3	0.666178	0.278473
CDC20	0.665816	0.0111162
PKD1	0.665583	0.0842039
TNFAIP8L1	0.665557	0.107112
NRBF2	0.665125	0.175437
ANO7	0.66422	0.337865
SLC25A20	0.664185	0.0132839
TTC28	0.663959	0.00056958
METTL12	0.663933	0.219332
COA6	0.663042	0.000208838
RASSF1	0.662941	8.41937e-05
NID1	0.66237	0.331566
TSC2	0.662225	0.00816374
OAZ3	0.66176	0.358462
LNX1	0.661747	0.362473
RGL1	0.661729	0.0241758
CTU1	0.661667	0.16965
MCCC1	0.661161	0.00412884
VASH1	0.660332	0.405759
DPYSL3	0.660286	0.32867
DEPDC5	0.660236	0.00501099
PIPOX	0.660229	0.394739
SLC4A11	0.660002	0.235648
PYROXD2	0.659503	0.203181
HTRA2	0.657767	0.0440838
ZFAT	0.656685	0.029705
TMUB2	0.656575	0.00698804
ARHGEF1	0.656523	0.00452931
PRMT2	0.656136	0.01393
SLAIN1	0.654875	0.16928
EIF1B	0.65471	0.0472057
TECPR2	0.653977	0.0294777
IFRD2	0.653371	0.00256684
TSPO	0.652509	0.000110629
SH2B3	0.651881	0.383809
PUSL1	0.651716	0.00165067
MICAL1	0.651597	0.0638323
EML2	0.651596	0.0486161
TRAPPC9	0.651454	0.213303
VEGFB	0.650458	0.07049
AFP	0.649964	0.381569
CYP26B1	0.649935	0.202528
DNASE1	0.649137	0.103634
ZC3H10	0.648888	0.0510361
TMEM120A	0.64881	0.18642
B3GNTL1	0.648784	0.0812246
NUMBL	0.647298	0.0560729
MAST3	0.64696	0.0899032
DOCK6	0.645839	0.174867
H1F0	0.645739	0.156662
ZFP36L2	0.645634	0.266456
PIAS4	0.645571	0.117099
SIRT5	0.644939	0.140021
ENG	0.644126	0.367454
FBXW8	0.643889	0.0522675
FRAT1	0.643836	0.410443
TMEM116	0.643375	0.150265
KIF26A	0.643174	0.220525
C11orf49	0.643011	0.0304071
LSR	0.642996	0.21617
DEPTOR	0.642987	0.190389
UCP2	0.6428	0.21438
RRS1	0.642651	0.114007
LSS	0.642214	0.0108829
MAP3K12	0.642197	0.0989043
CHFR	0.641817	0.305505
NHLRC1	0.641782	0.32867
CELF4	0.641684	0.410698
ZNF524	0.641666	0.283859
CHCHD5	0.641462	0.0659736
BIRC5	0.640897	0.00447967
RNF125	0.640834	0.424008
H2AFX	0.640464	0.0263021
SSNA1	0.64044	0.00549904
PAK4	0.640293	0.0878376
SLC25A45	0.640247	0.288407
DHX34	0.640108	0.016901
DFFB	0.640035	0.0465512
RASSF8	0.639955	0.0970161
PSMB8	0.639338	0.296249
ZNF296	0.639189	0.40829
DUSP23	0.639128	0.0692229
NFRKB	0.638786	0.00255879
RNF135	0.637343	0.116254
JDP2	0.636575	0.0112098
FAM222A	0.636092	0.381599
CIB2	0.635562	0.394739
MORC2	0.635256	0.00435776
TTC6	0.634622	0.424989
TMEM160	0.6335	0.20486
BOLA1	0.633307	0.094058
C21orf33	0.633048	0.00250125
MDC1	0.632871	0.0643376
PRRT2	0.632673	0.33751
NOL3	0.632482	0.0140752
ANKRD44	0.631909	0.0166557
SF3B5	0.631506	0.000125508
CYP27B1	0.631452	0.371821
REXO4	0.631322	0.144992
HS3ST1	0.631203	0.433856
C12orf76	0.630906	0.106485
RAD54L	0.630709	0.0154298
ADAT3	0.63057	0.381599
UBE2S	0.630502	0.1284
SRPX	0.629378	0.368592
TGFB1	0.62848	0.380813
ATXN2L	0.628008	0.174879
ZNF488	0.627517	0.291119
PBLD	0.626661	0.312732
ERN1	0.626375	0.165959
DDN	0.625996	0.409734
NR3C2	0.625911	0.243036
DLG4	0.625819	0.166094
LSM10	0.625561	0.110279
PNPLA6	0.625451	0.0275908
C3orf62	0.624739	0.224386
TLE1	0.624721	0.292555
CBLN3	0.624684	0.36045
GATAD2A	0.624314	0.0988656
ZBTB20	0.623207	0.156269
STMN1	0.622969	0.168722
SOCS7	0.622694	0.0661491
POTEI	0.622331	0.364271
ASL	0.622316	0.228586
SMG9	0.622199	0.0178849
FOXC1	0.622135	0.0662189
ATAD3A	0.621938	0.0491332
LRRC20	0.621454	0.128411
CUTC	0.620877	0.0344581
ZNF865	0.620279	0.263015
SLC25A42	0.619866	0.322152
RASA4B	0.619409	0.380011
CPNE1	0.619133	4.33005e-05
ARMC6	0.618704	0.0180136
CISD3	0.618562	0.0111583
BDH1	0.618537	0.0812267
SGTA	0.618518	0.0859572
ZNF213	0.618431	0.184503
GALE	0.61835	0.00941774
MYH10	0.617921	0.172477
BTBD2	0.617884	0.0214911
MTHFS	0.617732	0.238192
FAM227B	0.61738	0.342829
B3GALT6	0.617326	0.0812246
KCNJ12	0.61706	0.246459
RABL2B	0.616747	0.0196792
SNED1	0.616701	0.447994
NFE4	0.616512	0.448092
SEMA4C	0.616231	0.0725438
USE1	0.615935	0.00782397
TMEM185B	0.61542	0.0923558
PPM1M	0.615012	0.14956
LIPT2	0.614478	0.427423
PITPNC1	0.614202	0.286133
GTF2IRD2	0.613929	0.119635
KCTD15	0.613613	0.10507
GMDS	0.613351	0.0324037
ZNF335	0.613086	0.00530598
FAM120AOS	0.612698	0.0352231
UCK1	0.612506	0.0374617
B9D2	0.610969	0.141903
PSD4	0.610628	0.44071
WBP1L	0.61049	0.107518
KLHL35	0.610412	0.306299
AP5S1	0.610263	0.109862
CLDN15	0.610156	0.232168
MYL6B	0.610111	0.00810951
CEBPG	0.609794	0.00620252
HEXIM2	0.609027	0.282838
LRRC3	0.608638	0.435838
DIP2C	0.608501	0.243038
NMRAL1	0.608053	0.0184904
THAP7	0.607928	0.0386775
THEM6	0.607484	0.127813
THAP8	0.607481	0.346519
SGSH	0.607349	0.105776
SPG21	0.607258	0.00118621
KLF16	0.607254	0.290295
GADD45A	0.60695	0.234101
CBR1	0.606646	0.032188
RNF224	0.606251	0.414872
SLC9A5	0.605926	0.437766
EVI5L	0.605304	0.360848
IGFBP5	0.603763	0.319229
TBX2	0.603192	0.454891
PER2	0.603081	0.121021
LNP1	0.603021	0.235195
UVSSA	0.602879	0.157374
AMPD3	0.602379	0.333274
MED26	0.602282	0.268617
ORAI1	0.601471	0.243792
PITX1	0.601467	0.0958725
AP5Z1	0.601292	0.271729
RASL10B	0.601284	0.454668
NR6A1	0.601255	0.0783932
SLC22A23	0.601229	0.0685927
C21orf58	0.601218	0.204771
TRABD	0.600597	0.0164543
NPM3	0.600314	0.0263399
ING5	0.600243	0.0577586
SIPA1L3	0.599901	0.0295165
ARHGAP26	0.59925	0.138665
SSC5D	0.598382	0.387755
GLB1L	0.598027	0.20752
C2orf82	0.59796	0.454668
ZCWPW1	0.597841	0.399995
CTC1	0.597724	0.0564324
XXYLT1	0.596593	0.0867598
BCL2L13	0.595695	0.035671
ST3GAL3	0.595239	0.15093
CREBL2	0.594917	0.0403504
TIRAP	0.594841	0.294712
C6orf106	0.594506	0.0322796
SOGA1	0.594481	0.0895593
MFSD11	0.594449	0.039696
JAZF1	0.594428	0.328981
RBPMS	0.594029	0.0906595
CORO1B	0.593774	0.0248384
PDK4	0.593503	0.426446
SDK1	0.593337	0.44071
AGAP4	0.593003	0.219088
G6PD	0.592941	0.415367
TPP1	0.59292	0.0902529
MRAP2	0.592802	0.292634
NUDT8	0.592709	0.453693
EIF4EBP1	0.592365	0.0729485
ZFP41	0.591317	0.113917
PPP3CB	0.591111	0.144199
ABHD11	0.590907	0.188438
TARBP2	0.590179	0.260318
IL1R1	0.590039	0.184865
LIN37	0.589997	0.303363
PTOV1	0.589988	0.0362169
POU5F2	0.589322	0.457787
KCNC4	0.588517	0.184897
APRT	0.588249	0.0079874
AR	0.588146	0.10507
CXCR4	0.588061	0.000790775
PAM16	0.586739	0.35465
SNUPN	0.586305	0.0758321
TCF19	0.586077	0.132434
TMEM175	0.585809	0.15093
GATC	0.585745	0.0345052
WDR45	0.584402	0.120605
RFNG	0.584349	0.0437332
OAS3	0.583767	0.362993
IL11RA	0.583664	0.235405
ZNF446	0.583486	0.192923
YBEY	0.583102	0.0782076
TBX19	0.582793	0.442595
ITPA	0.582685	0.0106378
SCAP	0.582062	0.00420773
NPRL3	0.581351	0.15918
ZC3H3	0.581222	0.144818
SPEG	0.580964	0.086125
SIK3	0.580877	0.0742811
TIMM22	0.580655	0.131021
FAM13A	0.5804	0.101889
CYP39A1	0.580126	0.483682
KIF24	0.580114	0.00737025
MTA1	0.579858	0.0212367
FAM3A	0.578796	0.151764
COMTD1	0.578643	0.189102
DHRS12	0.578062	0.447516
ALPK3	0.578011	0.48235
SEL1L3	0.577916	0.0986056
CDRT1	0.577356	0.327354
CPSF1	0.577243	0.00390165
TEX261	0.576789	0.127801
URM1	0.576673	0.162943
PROCR	0.576043	0.438021
TMEM25	0.575718	0.207297
LIME1	0.575622	0.303926
TRIB3	0.575211	0.486584
RPS19BP1	0.574188	0.205207
EME1	0.574123	0.0136061
ZSCAN5A	0.573534	0.228471
LONP1	0.573124	0.0269461
PIGV	0.572956	0.0631143
APOBEC3B	0.572871	0.303363
PCNT	0.572288	0.0324632
HUNK	0.572251	0.31633
IFT46	0.571918	0.0704317
TMEM37	0.571813	0.373696
CLSTN3	0.571528	0.227793
SAC3D1	0.571392	0.0949895
B9D1	0.571328	0.110178
NDRG1	0.571145	0.00619463
TRPT1	0.571033	0.105125
MRPL49	0.5707	0.107896
NDOR1	0.570671	0.0587757
SERPINI1	0.570605	0.158513
EIF1	0.569794	0.0799705
CERKL	0.569619	0.465612
PTGER4	0.569298	0.261529
NR1H2	0.569285	0.011379
CLDN11	0.569154	0.406841
FAM83H	0.569138	0.128954
C12orf65	0.56853	0.0847356
RNF44	0.568447	0.164449
NPIPA2	0.568378	0.451218
UBTD1	0.56834	0.359216
C12orf57	0.56763	0.30567
FAM124A	0.567561	0.486584
SURF2	0.566529	0.22233
PER1	0.56642	0.222783
CAMKMT	0.566072	0.0565797
TMEM141	0.566011	0.0664436
SPARCL1	0.565681	0.372558
QDPR	0.565494	0.170234
WDR81	0.565055	0.191357
DCAKD	0.565013	0.110583
EPB41L4B	0.564959	0.161848
STIM1	0.56479	0.115955
LPIN3	0.564631	0.337865
IRF2BP1	0.564619	0.0617884
KDM8	0.564365	0.200152
CEP19	0.564309	0.402202
STX4	0.564233	0.0502911
DEPDC4	0.563503	0.493643
SPSB2	0.562774	0.195608
CCDC34	0.562244	0.0119342
RAP1GAP2	0.562118	0.0130252
EXOC7	0.561562	0.000208838
ALDH2	0.560917	0.0639485
UCHL1	0.560864	0.392262
ZFPM1	0.560685	0.471242
TRMT61B	0.560646	0.0489981
NEURL4	0.560044	0.0234802
CTNS	0.559999	0.251054
AKT1S1	0.559532	0.0666433
CABYR	0.559297	0.492368
CASKIN2	0.559264	0.0885052
CCDC120	0.559181	0.362835
PRR12	0.558993	0.340493
CCDC61	0.558886	0.226662
EHBP1L1	0.558704	0.0322035
RAB7A	0.558645	0.0546372
CCDC92	0.558645	0.251566
CABP4	0.558289	0.495349
BCKDK	0.558044	0.0752202
APLP1	0.557711	0.408336
ZNF311	0.557534	0.362996
NEIL3	0.557413	0.0042813
ERG	0.557344	0.210573
GUK1	0.556241	0.0394926
LSMEM1	0.555262	0.48339
ZNF628	0.554986	0.37614
ECSIT	0.554891	0.0412643
CTU2	0.554409	0.0515837
ABCB6	0.554289	0.262648
RRP7A	0.554182	0.082341
HSD11B1L	0.553584	0.494432
ALDH3A2	0.553519	0.372558
ABCC10	0.553314	0.112804
SLC27A5	0.553132	0.0666433
POFUT2	0.552747	0.33295
PURB	0.552377	0.10507
TEX22	0.551606	0.496281
MPC1	0.551574	0.0531024
PRADC1	0.551049	0.0715301
BSCL2	0.550728	0.335593
NBEAL2	0.550506	0.117546
SQSTM1	0.550218	0.324831
UCKL1	0.550109	0.0210048
GPRIN3	0.549852	0.514444
FBXL6	0.549802	0.134094
UQCR10	0.549661	0.0117076
ANKS1A	0.549636	0.00262151
UBOX5	0.549419	0.295934
ERCC5	0.548841	0.102123
CRELD2	0.548829	0.166374
JOSD1	0.54876	0.0539763
TOR4A	0.548428	0.398917
KDM6B	0.547696	0.332919
SOBP	0.547691	0.417743
DENND2D	0.547149	0.432591
USF1	0.547128	0.0354547
PDF	0.54712	0.428899
EP400	0.54712	0.172607
CAD	0.547086	0.00589758
CLPB	0.546999	0.126388
NCDN	0.546557	0.0129782
NQO1	0.546069	0.0211943
GNL1	0.545835	0.0271235
TAF6	0.54583	0.0910471
TMEM104	0.545595	0.157865
PAPPA2	0.545564	0.515048
VSTM2L	0.545537	0.461386
MXD3	0.545377	0.457474
OTUD1	0.545052	0.319008
FEM1A	0.544729	0.287928
TESK2	0.544401	0.503657
GGPS1	0.54429	0.225213
IRS2	0.544254	0.326751
ATXN7L3B	0.543981	0.00792267
NINL	0.543839	0.0664436
TBX15	0.543359	0.386772
PITPNB	0.543277	0.0261611
ELOF1	0.54303	0.177787
PDIA4	0.542157	0.391607
PTCHD4	0.541926	0.494432
FBXO33	0.541674	0.0913065
USP20	0.541664	0.153306
GTF2E1	0.541416	0.046414
WDR4	0.541369	0.122833
PCDHB15	0.539602	0.508904
JAKMIP3	0.539547	0.515048
STK25	0.539533	0.0662189
S1PR1	0.539414	0.503983
ATP13A1	0.53938	0.0808518
PPCDC	0.539367	0.149559
MCEE	0.539086	0.154818
MMP3	0.53894	0.427436
HIST3H2A	0.538804	0.286264
VMAC	0.538584	0.523608
WDR1	0.53858	0.120017
FAM89B	0.538361	0.305505
SEPHS2	0.538121	0.114276
ZNF576	0.538097	0.13283
ATAD3B	0.538091	0.0833544
HSD3B7	0.538053	0.266187
PGAP2	0.537895	0.0850041
FBXL18	0.537833	0.333274
CHRM3	0.537459	0.397927
ZFAND2A	0.537372	0.395267
COX20	0.537177	0.0406681
RHOU	0.537121	0.491124
VAC14	0.536829	0.0289907
TRMT112	0.536772	0.025658
MAGEA12	0.536654	0.47118
ABCC5	0.536476	0.0646298
ALDOC	0.536022	0.341611
TLE2	0.535635	0.510339
FZR1	0.535523	0.187499
CHRNA9	0.535387	0.513397
TNS1	0.535154	0.393618
DNASE1L1	0.535106	0.386135
SMG7	0.534917	0.024032
CABLES2	0.53488	0.362473
GRPEL2	0.534833	0.0657509
HIPK2	0.53482	0.369939
SIPA1L2	0.53456	0.216022
EXOSC6	0.53421	0.134094
D2HGDH	0.534002	0.0879822
KCNT2	0.533902	0.372859
KIAA0319	0.533611	0.444479
ELL	0.533565	0.330976
C2CD2	0.533455	0.305797
DARS2	0.533192	0.0149884
KIAA1683	0.532687	0.522809
SESN2	0.532625	0.501632
ZNF556	0.532138	0.203964
RFX1	0.531639	0.362377
PRKAG1	0.531555	0.01305
UCP3	0.531489	0.521096
ZFYVE19	0.531389	0.0506468
ATG2A	0.531054	0.190103
SIX2	0.531004	0.1649
LRRN2	0.530998	0.53176
RAP1GAP	0.530983	0.474234
ZNF316	0.530978	0.374798
CASK	0.53071	0.442044
FAM212B	0.529771	0.521292
FGFR4	0.52972	0.454668
CREB5	0.529297	0.439067
FZD8	0.529152	0.159741
C20orf27	0.528955	0.00863307
GTF2H3	0.528893	0.0252004
CEBPD	0.528745	0.342576
WDR25	0.528729	0.398866
MAVS	0.528316	0.0478751
DZIP1	0.528207	0.22114
SLC6A9	0.527614	0.282838
PARP16	0.527442	0.235931
LRRIQ3	0.527012	0.506958
COL11A2	0.526861	0.487528
PHF1	0.526776	0.156117
RNF212	0.526629	0.0863823
MSTO1	0.526453	0.0808518
OGFOD2	0.526309	0.399109
FAM171A2	0.526218	0.422196
MSRA	0.52588	0.44071
PPAN	0.52565	0.188709
SETD1A	0.525572	0.195558
AOC2	0.525552	0.52076
C19orf24	0.525455	0.364271
DALRD3	0.525291	0.136059
MGMT	0.525096	0.442302
UGDH	0.524936	0.0443361
PALM3	0.524646	0.491699
HILPDA	0.523424	0.128954
ARMCX4	0.523296	0.388278
KATNB1	0.523019	0.274764
PRR19	0.522141	0.500247
NUS1	0.522111	0.0342158
VASN	0.52191	0.445945
NAV1	0.521507	0.197545
HRASLS	0.521482	0.477545
PTPN13	0.521157	0.261362
CENPO	0.521063	0.138385
AKAP6	0.52089	0.477943
AUTS2	0.520244	0.282838
PABPC4	0.520144	0.00916877
POLR3F	0.520053	0.15312
ZNF688	0.519646	0.336557
CLEC2L	0.519621	0.500247
PROB1	0.519542	0.532016
MAP3K11	0.519385	0.0393944
DLG5	0.518786	0.116411
ROBO2	0.518601	0.426256
CAPN15	0.518344	0.299089
CCSER1	0.51827	0.434473
ABCB8	0.518082	0.232183
SCRIB	0.518023	0.00941774
SHF	0.518013	0.520269
PANX2	0.517978	0.468196
CUL9	0.517933	0.11972
B4GALNT1	0.517822	0.131055
PPP1R21	0.517784	0.145697
DHX33	0.517781	0.0103912
GFOD1	0.517662	0.184011
DDX39A	0.517614	0.0295165
SLC1A5	0.517254	0.282838
MZT2B	0.517245	0.00666157
PCIF1	0.516954	0.086125
SLC1A1	0.516924	0.536521
LRRC45	0.516796	0.316509
PTPRS	0.516727	0.086653
TXN2	0.516243	0.0855667
SURF6	0.516157	0.37327
RASA4	0.515721	0.501639
PTDSS2	0.515548	0.259589
AKIRIN1	0.515487	0.126654
SUN2	0.515089	0.0839646
SETD4	0.514958	0.124738
CHTF18	0.51486	0.0649161
SLC39A4	0.514676	0.420824
SPAG8	0.514622	0.547941
TNPO2	0.51456	0.00987161
MYB	0.514528	0.546546
LRRC37A3	0.514387	0.452883
MT-ND5	0.514208	0.0745174
HMGCL	0.513105	0.10765
ZNF598	0.512914	0.176083
MSRB2	0.512567	0.15482
MAP1LC3B	0.511894	0.146044
UROD	0.511609	0.0219536
CRAT	0.511336	0.471135
ZNF747	0.511098	0.186325
FBXL19	0.511068	0.162648
DYNC1H1	0.510963	0.011379
BRD9	0.51072	0.0505395
TMEM106A	0.510225	0.279982
UBE3B	0.509975	0.0117202
CNPPD1	0.50986	0.0890932
PHYKPL	0.509813	0.0093434
FAM86C1	0.509756	0.0973106
SLC24A1	0.509572	0.500779
GTPBP3	0.509522	0.0846875
AMPD2	0.509337	0.00682809
TNNT1	0.509322	0.557186
NDUFAF3	0.509036	0.0350208
SLC25A6	0.508945	0.3935
TROAP	0.508838	0.12841
IMPDH2	0.508524	0.00345802
JMJD4	0.508459	0.189378
EYS	0.508213	0.553193
LENG8	0.507911	0.192923
FAM122C	0.507637	0.516021
CACNB3	0.507538	0.39075
WIZ	0.507287	0.248981
STARD3NL	0.507223	0.191892
COMMD5	0.507047	0.156483
ADRM1	0.506884	0.349175
NTPCR	0.506491	0.133908
LHX6	0.506291	0.541638
ZER1	0.505858	0.131055
MEGF8	0.505842	0.111199
CRTC1	0.505108	0.130149
ZNF473	0.505101	0.183248
CCNF	0.504793	0.282838
GALM	0.504625	0.25796
ANKRD11	0.504515	0.425286
TBC1D24	0.504327	0.046852
UQCC2	0.504168	0.0937467
PLEKHJ1	0.504165	0.120444
BCAS3	0.503831	0.292755
CCNB1	0.503524	0.0121762
ZFHX3	0.503435	0.0980862
RSL24D1	0.503418	0.023759
PWWP2B	0.502797	0.213648
RABAC1	0.502684	0.0437582
SNAPC4	0.502586	0.282838
GNAZ	0.502311	0.52963
LRSAM1	0.501923	0.168587
TMEM63C	0.501908	0.532016
SH3PXD2A	0.501866	0.291574
TBL1X	0.501615	0.0782674
TBC1D8	0.501549	0.115653
SERPINH1	0.501535	0.385791
FAM193A	0.50102	0.135794
AIFM2	0.500491	0.201998
TNFRSF14	0.500339	0.559635
PIGQ	0.499947	0.0361361
DPH2	0.499915	0.052716
FAM161B	0.499636	0.420824
ALDH1L2	0.49931	0.567522
GTSE1	0.499172	0.0106507
MAST1	0.498954	0.483682
NPIPB15	0.49881	0.522809
CYB5D1	0.498382	0.0486161
TTPAL	0.498087	0.17268
MVB12A	0.497318	0.0432227
PRRT3	0.496958	0.541173
WIPI1	0.496242	0.524306
WDR5	0.496163	0.0729171
MIER2	0.496038	0.430489
SNAPC5	0.496033	0.176756
ATP6V0A1	0.49596	0.170434
MTG1	0.495934	0.264179
SHOX2	0.495879	0.467031
MAP2K7	0.49523	0.191066
SLC27A4	0.494454	0.0333365
TAS2R46	0.494387	0.571836
HDAC4	0.493867	0.0717047
ADM	0.49352	0.180818
CES2	0.493422	0.151892
MTRF1L	0.493368	0.0427401
TIMM13	0.493119	0.26454
SH3TC1	0.492704	0.292179
CYP4F11	0.492282	0.575209
CCDC171	0.492207	0.506453
ACY1	0.491979	0.478663
CCNB1IP1	0.491878	0.00801118
POLM	0.491758	0.377812
CAMKK1	0.491666	0.284031
DND1	0.491651	0.560341
RUVBL1	0.49149	0.211244
CARF	0.491256	0.45034
NLK	0.490991	0.166779
ARMC2	0.490981	0.479605
CCDC57	0.490948	0.178076
DNAH5	0.49085	0.339299
C17orf62	0.490685	0.0295165
RPL28	0.490474	0.0386989
BCL6	0.490324	0.304825
PRICKLE4	0.490157	0.499381
TAF3	0.489819	0.182001
SURF1	0.489624	0.0815995
COQ6	0.48899	0.0731453
DAB2IP	0.488945	0.0404772
XYLB	0.488918	0.113228
KAT2A	0.488658	0.00320701
DNAJC17	0.488561	0.231856
ING1	0.488403	0.320648
TREX1	0.487558	0.0685867
ANKEF1	0.487297	0.416438
PEX10	0.487028	0.0710305
VPS51	0.487023	0.0230728
TAF5	0.48679	0.155823
TIMM21	0.486707	0.105908
DHRS4	0.486638	0.261993
THOC6	0.486481	0.0470906
RPH3AL	0.486449	0.478275
RBM15B	0.485994	0.0515946
PTRHD1	0.485941	0.0758321
GRB10	0.485889	0.278683
FMNL3	0.485881	0.294115
ATP8B2	0.485806	0.179082
ARMC7	0.48565	0.327153
AASS	0.48564	0.446184
DNER	0.485534	0.567566
C1QL1	0.485508	0.511612
TMEM52	0.485407	0.577773
SNX33	0.485008	0.0446064
TXNIP	0.484977	0.442224
CSK	0.48497	0.102175
LAMP3	0.484961	0.581292
DLGAP4	0.484702	0.324067
ZNF285	0.48443	0.582666
TRMT2A	0.484022	0.0271367
TUBGCP6	0.483294	0.0689745
MEX3C	0.482636	0.0483149
ITFG2	0.482404	0.0606724
PMAIP1	0.482363	0.145905
DDX49	0.482295	0.168994
ITPRIPL2	0.482287	0.04427
MRM1	0.481461	0.298925
OARD1	0.481245	0.124143
GPC1	0.481003	0.236418
ST3GAL4	0.480614	0.00894559
HDAC6	0.480429	0.503657
TRIM16	0.48014	0.274849
ETFB	0.479942	0.0676769
TSGA10	0.479878	0.511505
GPATCH3	0.479239	0.238349
DGKQ	0.479173	0.244544
MAPK7	0.479082	0.270634
MYO9B	0.479042	0.0205073
C1orf109	0.478926	0.162858
DPP3	0.478741	0.041773
CAPG	0.478677	0.247056
MYLK3	0.478222	0.581292
TMEM184A	0.478187	0.161304
TGFA	0.478183	0.391203
GATS	0.478159	0.364167
CCDC88C	0.478158	0.334678
HAGHL	0.478142	0.177787
GTPBP6	0.478105	0.180309
SP110	0.478007	0.364081
ANP32B	0.477946	0.199348
QRSL1	0.477751	0.0464362
GLI4	0.477749	0.367589
TNRC18	0.477182	0.372227
SPR	0.477067	0.0881558
ANO3	0.477017	0.526305
IBA57	0.476954	0.27684
GDAP1	0.476845	0.194756
DUS3L	0.476663	0.116983
RNF126	0.476656	0.44071
ASAP3	0.476373	0.166184
PAN2	0.47633	0.118961
IMPA2	0.476318	0.515048
HINFP	0.475675	0.247503
NQO2	0.475477	0.0165246
CCDC74A	0.475334	0.515634
CYFIP2	0.475255	0.246815
TRANK1	0.475092	0.535966
RSBN1L	0.474977	0.131197
IL10RB	0.474885	0.200263
GCLC	0.474803	0.16925
XRCC1	0.474684	0.0900442
UFSP1	0.47457	0.462528
PRRX1	0.474479	0.593179
TACSTD2	0.474355	0.203964
RGS3	0.47388	0.309074
SLC25A25	0.473803	0.254646
ATF5	0.473636	0.428783
FSCN1	0.473552	0.412057
C12orf10	0.47333	0.239339
EXT1	0.473173	0.40224
PC	0.473132	0.224728
DYNLT3	0.472705	0.517133
LRRC39	0.472448	0.585111
SPATA20	0.472404	0.315174
C19orf66	0.47232	0.532324
FARS2	0.471813	0.0706056
MIEF1	0.471571	0.0806142
P4HA3	0.471418	0.115872
PSMC3IP	0.471379	0.182006
CCDC102A	0.471249	0.393618
LRRC27	0.471171	0.38745
CEP72	0.471014	0.0515946
LIAS	0.47098	0.2074
HSPG2	0.470772	0.359724
EVL	0.470657	0.340419
SAYSD1	0.47046	0.401675
IER5L	0.470335	0.230399
RPL22L1	0.470199	0.191045
TSR3	0.470193	0.173283
INPPL1	0.470166	0.166779
RPP40	0.470079	0.128403
ENKD1	0.469964	0.108303
SFXN5	0.469727	0.0940092
DZIP3	0.469531	0.343242
FZD1	0.469451	0.319229
TPRN	0.469394	0.364271
RASSF9	0.468534	0.543487
GLIS3	0.468509	0.557516
CNNM1	0.468342	0.465681
NOC4L	0.468178	0.348163
TCF3	0.467886	0.00973083
RFX3	0.467825	0.307102
AGAP6	0.467717	0.183327
HERC2	0.467657	0.0216397
SNX29	0.467556	0.328665
ANKS3	0.467548	0.195917
L3HYPDH	0.467233	0.0686534
FAM168A	0.467206	0.0853849
NAGLU	0.467164	0.311494
SCN2A	0.467059	0.601338
IDUA	0.466758	0.567522
BCR	0.466579	0.0279405
MMP17	0.466284	0.59135
AES	0.466248	0.153586
ARHGDIA	0.466129	0.20422
NBPF4	0.466118	0.541581
NEURL2	0.465987	0.462528
ITPR3	0.465947	0.183146
MID1IP1	0.465832	0.286264
RAB3C	0.465788	0.507158
NUDT22	0.465709	0.280908
SIX5	0.465684	0.145433
ACTG2	0.465642	0.415367
PTPN14	0.465622	0.338934
MPI	0.465278	0.0324052
FBXL15	0.465048	0.284097
DLX1	0.46502	0.566952
RAI1	0.464966	0.0721639
ZNF787	0.464759	0.275026
ARID1A	0.464628	0.185592
ADRB2	0.46447	0.547941
NET1	0.464431	0.110293
NR1H3	0.464328	0.0977486
SLC35C1	0.464093	0.30516
SDCCAG3	0.464086	0.214497
CIB1	0.463962	0.241669
XRRA1	0.463818	0.157374
ARSA	0.463494	0.368779
GPHN	0.463393	0.144992
COX15	0.463203	0.0219594
YDJC	0.463119	0.417595
RAD23A	0.462665	0.0361535
MAPKBP1	0.462497	0.278473
SLC10A7	0.462194	0.179633
MYBL2	0.462052	0.0392882
CDT1	0.461939	0.487804
HSPB1	0.461681	0.349371
CCM2	0.461639	0.178821
EMG1	0.461573	0.277003
MEX3B	0.461434	0.469323
OAZ1	0.461214	0.309494
ZBTB4	0.461151	0.0598954
C11orf74	0.461076	0.317466
OCLN	0.461064	0.503657
BCS1L	0.460857	0.15093
GMPR2	0.460359	0.0486161
AK5	0.460327	0.474234
ZNF70	0.459853	0.150502
CLPP	0.459279	0.262037
DRG2	0.459211	0.0108084
GNB2	0.459064	0.308178
FBXL8	0.458894	0.511629
FAM110C	0.458744	0.606998
CCNK	0.458727	0.179947
RDH13	0.45861	0.17008
ZNF354A	0.458319	0.164383
FUOM	0.458163	0.435818
CCDC142	0.45809	0.0833764
CXCL1	0.458037	0.610844
ACOX3	0.458001	0.240267
CDCA5	0.45788	0.424712
POLR2F	0.457764	0.31793
TMCO4	0.457064	0.168722
C15orf61	0.456688	0.372608
LGALS1	0.456575	0.148812
ESRRA	0.456466	0.0342158
GAS8	0.456349	0.304825
MROH1	0.456261	0.286558
SMTN	0.456249	0.325103
EVC	0.456226	0.144394
C9orf85	0.456181	0.166094
ADAMTS1	0.456127	0.550489
MDH1B	0.456028	0.594017
TBC1D32	0.455721	0.457676
HIST1H2BB	0.455616	0.470013
ZHX3	0.455487	0.0435168
WNT10B	0.455327	0.582618
SDHAF1	0.455321	0.307455
MYH3	0.455256	0.59931
FBXO31	0.455209	0.164196
ARL16	0.454978	0.137109
MRPL54	0.454775	0.0889347
ISOC2	0.453958	0.260065
WWOX	0.453945	0.615062
TELO2	0.453821	0.15093
DENND5A	0.453776	0.0529969
FBRSL1	0.453487	0.426329
STAC2	0.453487	0.264374
NCAPD2	0.453374	0.0879471
NIPAL2	0.453346	0.607816
CBX2	0.453057	0.0470906
NDUFS7	0.453006	0.0485534
C1orf53	0.452918	0.447555
MAP3K9	0.452605	0.14223
ARHGEF4	0.452204	0.465206
DNM1	0.451815	0.539442
PTPN18	0.451747	0.193985
ZNF692	0.451544	0.084364
ZNF671	0.451143	0.500779
IGFBP4	0.451071	0.377597
ZNF142	0.451037	0.321074
KLHL18	0.451	0.438475
DMWD	0.450914	0.221875
MIF	0.450892	0.293938
ALDH1A1	0.450885	0.612145
ACACA	0.450817	0.232269
CDK2AP1	0.450674	0.212437
RPUSD1	0.450439	0.318172
IL24	0.450192	0.585432
TSTA3	0.450083	0.0468539
COPE	0.44979	0.109691
MLLT11	0.449689	0.564008
DUSP28	0.449552	0.333274
ZNF233	0.44946	0.61422
TC2N	0.449448	0.615809
GPT2	0.449427	0.499506
ARHGAP39	0.449418	0.217666
PRRC2B	0.449312	0.0755481
PLCG1	0.449146	0.016901
TRIM56	0.448828	0.32843
RPP25L	0.448612	0.22149
ARF6	0.448611	0.0670498
C20orf194	0.448482	0.390027
ASXL1	0.447875	0.0861654
PBX2	0.447827	0.157461
CSAG1	0.44774	0.620956
TBC1D16	0.447268	0.265006
ZNF599	0.447179	0.497782
SNX21	0.447145	0.255961
BCL7B	0.447097	0.417821
MAN1A1	0.447031	0.593179
ELMO3	0.446896	0.526305
SH3KBP1	0.446817	0.390687
PIK3CD	0.446788	0.620956
ANPEP	0.446574	0.515745
CCDC71L	0.446456	0.604045
PLBD2	0.44621	0.243578
AACS	0.446181	0.0602002
THTPA	0.445875	0.386135
FBXO2	0.445784	0.602223
PRRT1	0.445743	0.583075
RBCK1	0.445552	0.394739
SORD	0.445451	0.261362
HIST3H2BB	0.445072	0.528323
SNAI2	0.444753	0.445217
ACOT13	0.444556	0.0146166
EVA1B	0.444467	0.533517
GET4	0.444463	0.604651
FAM219A	0.444449	0.266456
UAP1L1	0.444162	0.504571
F2RL1	0.444122	0.596356
ECM1	0.444088	0.583778
ZKSCAN3	0.443818	0.429529
NPHP4	0.443686	0.116458
RCC2	0.443647	0.00225419
CLIC1	0.443565	0.234416
AGAP1	0.443228	0.0295165
SAMD5	0.443203	0.289244
RABL2A	0.443133	0.33288
AGBL5	0.443077	0.0512314
FOXRED1	0.443051	0.102995
C11orf71	0.443002	0.57525
GMPPA	0.442289	0.0580098
OSCP1	0.442242	0.506021
SHARPIN	0.441815	0.116435
RXRA	0.441745	0.229577
RAVER1	0.441647	0.442224
CTAG2	0.441262	0.62021
ZNF596	0.441257	0.526107
RBM19	0.441236	0.239413
IP6K1	0.441019	0.178534
TMEM134	0.440686	0.414872
MCFD2	0.440608	0.323622
KIF9	0.44029	0.469531
ZNF444	0.440287	0.335593
ZSWIM8	0.439974	0.120444
POLR1E	0.439747	0.0539685
MRC2	0.43972	0.477545
HIST1H3I	0.439598	0.564026
GGA3	0.439524	0.184865
ISCU	0.439434	0.0662189
TP53I3	0.439406	0.224777
TMEM222	0.439368	0.195608
BACH2	0.439359	0.557482
CCDC124	0.439338	0.134094
HADH	0.439311	0.503771
CDK16	0.439304	0.0706056
HPCAL1	0.439249	0.0360241
ITPKB	0.439069	0.451218
MED10	0.438975	0.39095
TAOK2	0.438886	0.00184588
ARIH2OS	0.438878	0.615062
WDR27	0.438871	0.158963
ADI1	0.438854	0.05835
FBRS	0.438435	0.336332
HIST1H1D	0.438348	0.527412
SMAD9	0.438147	0.621286
BRF2	0.437911	0.325643
EPN2	0.437796	0.0539685
POLR2J2	0.437669	0.210468
SH2B2	0.43761	0.618041
NAT9	0.43757	0.167244
GMEB1	0.43755	0.21263
SYCP2	0.437384	0.631118
CRIP2	0.437347	0.10824
POTEF	0.437272	0.449233
RPL7L1	0.437169	0.145433
INO80	0.437154	0.17888
CNKSR3	0.436663	0.475217
UBAP2	0.436644	0.137887
NAGPA	0.436504	0.358165
BCORL1	0.43649	0.462714
IMP3	0.436477	0.376417
PEA15	0.436468	0.503657
PYGB	0.4363	0.192923
HMX2	0.436257	0.632866
YJEFN3	0.436189	0.630107
KAT5	0.435658	0.182724
IDH2	0.435431	0.406154
VSIG10L	0.435394	0.593179
ZC3H4	0.435294	0.290469
CENPA	0.43527	0.0410164
TRIM39	0.434994	0.305505
SBF1	0.434748	0.234128
C11orf1	0.434502	0.539118
FAM217B	0.434476	0.317376
HJURP	0.43434	0.0813065
DOK3	0.434308	0.500247
MAFG	0.434262	0.144121
DDX51	0.434261	0.255133
S1PR3	0.434051	0.301481
GRN	0.434006	0.361882
C16orf58	0.433693	0.0716421
IFT122	0.433496	0.0402947
ZSCAN30	0.433369	0.428612
AKR1C1	0.432887	0.634488
ACTL10	0.432754	0.543883
NBEA	0.432649	0.488529
FTL	0.432306	0.0972411
POLL	0.432304	0.134103
YEATS2	0.432276	0.00447006
ARF1	0.432169	0.248258
HEBP1	0.432093	0.390485
TSC22D2	0.431938	0.301481
RCAN3	0.431717	0.394905
ASB6	0.431688	0.454668
PCBP4	0.431483	0.116435
WDR13	0.431328	0.29801
MRPL34	0.430692	0.0597303
STEAP1	0.430603	0.600244
BCL2L11	0.430602	0.222332
TMC6	0.430574	0.584295
WDFY2	0.430497	0.376657
MGRN1	0.430267	0.28755
ANAPC2	0.42986	0.172207
GPSM3	0.429776	0.639832
GOLGA3	0.429694	0.140552
SKI	0.429585	0.25307
ARID1B	0.429539	0.0466591
OGG1	0.429426	0.113266
CXorf40B	0.429393	0.0497663
SHISA5	0.429173	0.328504
SDR39U1	0.429143	0.198149
KRCC1	0.429007	0.470993
MAGEF1	0.428978	0.179091
MAZ	0.42891	0.0890932
FASTK	0.428797	0.212536
ITPKC	0.428787	0.371265
RABGEF1	0.428404	0.559539
CNNM4	0.427949	0.282473
ASCC2	0.427555	0.0346891
AGO2	0.427456	0.117712
CDC42BPB	0.426912	0.223622
DHRS13	0.42658	0.29801
NTMT1	0.426578	0.344073
NPIPA5	0.426355	0.3421
NPHP1	0.426005	0.428142
RFXAP	0.425789	0.550235
TYMS	0.425443	0.175619
TRIM66	0.425434	0.490051
NEURL1	0.424994	0.100247
PPP1R35	0.424738	0.421086
PABPC1L	0.424649	0.167244
SLX4IP	0.424372	0.45444
TOMM40	0.424019	0.349613
FADS2	0.423969	0.319652
CLPTM1	0.423803	0.0170753
C6orf47	0.423803	0.282838
CD99L2	0.423794	0.600244
SPSB1	0.423767	0.441252
ATP8B3	0.423325	0.446681
FERMT1	0.423121	0.291153
CDKN1A	0.423024	0.277657
EEFSEC	0.422249	0.230054
SIAH1	0.422232	0.222317
ZNF71	0.42215	0.511775
IRAK2	0.422114	0.570564
TMEM79	0.422029	0.378343
AIDA	0.42197	0.1649
GTF2IRD2B	0.42193	0.617389
PLCB2	0.421905	0.618444
PRKG2	0.421887	0.556859
ISG20	0.421606	0.627091
TICAM1	0.421524	0.55753
TBC1D19	0.421423	0.449275
ATXN7L2	0.421166	0.336378
GPR137	0.420927	0.27853
PNRC2	0.420722	0.275026
PATZ1	0.420359	0.188831
AHDC1	0.420124	0.372558
TMEM150A	0.419767	0.527737
ZNF438	0.419638	0.457013
LPAR2	0.419448	0.637429
SLC7A6OS	0.419447	0.327153
RTEL1	0.419187	0.486352
FAM83D	0.418981	0.166742
PPARGC1B	0.418977	0.248978
ACAD9	0.418813	0.00585981
HIST4H4	0.418704	0.149815
HK1	0.418676	0.245255
CCDC90B	0.418488	0.0543085
MAN2B1	0.418379	0.417743
HMGB2	0.418322	0.00991152
HSF1	0.418151	0.323671
OVCH1	0.417172	0.6248
ECHDC3	0.417012	0.429728
CARM1	0.41685	0.15093
TBL3	0.416739	0.0577023
TEP1	0.41587	0.253874
PRR3	0.415753	0.0949839
ZMIZ1	0.415686	0.340205
ANKRD29	0.415518	0.612013
KIF22	0.415151	0.0452174
ULBP1	0.414958	0.627635
FDXR	0.414717	0.454668
TNK2	0.414474	0.334912
FAM83G	0.414291	0.556117
CDKL3	0.41416	0.632379
TP73	0.41406	0.657579
KIAA1549	0.414012	0.310339
SETD1B	0.413624	0.433856
ZNHIT2	0.413581	0.530629
CIZ1	0.413533	0.069172
FAM222B	0.413238	0.550323
HSD17B10	0.413151	0.129992
ABCA2	0.413131	0.467031
IFFO1	0.412838	0.657579
CDC42EP1	0.412543	0.433405
GCDH	0.41249	0.0425964
BGN	0.412272	0.624148
BCL2L2	0.411899	0.14027
GNAI2	0.411876	0.17849
KCTD21	0.411813	0.545681
LSM4	0.411684	0.00824167
TPK1	0.411661	0.6102
ZNF580	0.41156	0.380909
GRIK2	0.41149	0.394846
NIP7	0.411445	0.280154
MEIS3	0.411433	0.44071
MAPK15	0.411366	0.573499
PNKD	0.410814	0.153899
NRCAM	0.410142	0.640259
AGTRAP	0.409878	0.167575
PCDHGC3	0.409743	0.660615
USH1C	0.409732	0.575922
FOXM1	0.409635	0.0613751
NFKBIL1	0.409575	0.221875
JMJD8	0.409533	0.0295165
NFIB	0.409295	0.590428
COG4	0.409248	0.052899
CYP19A1	0.409042	0.627091
C7orf49	0.409039	0.416438
SZT2	0.408939	0.280441
KCNK5	0.408741	0.453693
ZSCAN22	0.408653	0.207197
MPV17	0.408635	0.146794
TSR2	0.408589	0.225956
FKBP8	0.408583	0.0414932
PDCL3	0.408077	0.308719
CBY1	0.407678	0.324667
POLR3A	0.407487	0.185731
SH2B1	0.407436	0.0721151
ABCD4	0.407203	0.151154
C6orf48	0.407023	0.349371
C16orf91	0.406999	0.370952
CDK11A	0.406887	0.472617
VAMP1	0.406859	0.457787
PIH1D1	0.406859	0.103771
BAP1	0.406706	0.218677
LAGE3	0.406254	0.397927
SF1	0.405964	0.0568395
CRMP1	0.40572	0.657579
MCAT	0.405403	0.405759
PRDM15	0.405392	0.0766586
TMEM11	0.404771	0.443789
ZWINT	0.404706	0.222332
ZADH2	0.404184	0.0885047
ZNF768	0.404079	0.214591
APOL2	0.403636	0.456694
B4GALT3	0.403532	0.254305
SLC35A4	0.403335	0.0336574
SEMA4B	0.403155	0.261012
TECPR1	0.403141	0.407815
ETV4	0.402873	0.560176
THG1L	0.402739	0.180818
STXBP2	0.402521	0.532542
C19orf44	0.402466	0.251566
IFNE	0.402336	0.640372
LRP8	0.402255	0.0117647
PRDM11	0.402161	0.281507
DUSP6	0.402127	0.620949
IDH3G	0.401962	0.333274
ANK3	0.401952	0.667044
TPD52L1	0.401815	0.457787
MAPKAPK5	0.401791	0.205566
C1orf159	0.401211	0.291401
RASA3	0.40119	0.420131
EID3	0.401	0.404474
DHX37	0.400829	0.199123
ST3GAL2	0.400724	0.191045
SLC38A6	0.400631	0.354496
PLEC	0.400481	0.486352
TICRR	0.400335	0.0715301
INPP4A	0.400164	0.193162
PDSS1	0.400071	0.212517
KCTD5	0.400033	0.437876
FAM43A	0.399805	0.556575
MZT2A	0.399769	0.0614339
EIF4A1	0.399713	0.373696
POLR3H	0.399664	0.292555
PRR11	0.399579	0.157374
UBALD2	0.399424	0.469192
CMTM3	0.399188	0.537032
CHSY1	0.398815	0.320351
PAPD7	0.398567	0.0370132
PLEKHO1	0.398517	0.492368
DNAJC5	0.398294	0.341388
ORAI2	0.398249	0.611665
NELFE	0.398228	0.0532795
MEPCE	0.397749	0.428783
PTGS1	0.397619	0.564026
F8A2	0.397583	0.539549
MKI67	0.397566	0.453947
SUV39H1	0.39721	0.288221
SPRED2	0.397154	0.495968
CSPG4	0.397101	0.588068
PPP1R18	0.397054	0.368141
HMCN1	0.396844	0.333302
SP2	0.396739	0.585432
FBXW5	0.396725	0.0209276
METTL7A	0.396719	0.593179
STX1A	0.396628	0.64598
SLC10A3	0.39631	0.283852
ABCD1	0.396181	0.414872
FAM19A2	0.396092	0.533517
NEIL2	0.395892	0.388017
KCTD12	0.395715	0.574058
INTS1	0.395634	0.309677
ZNF579	0.39547	0.6291
EMC9	0.395423	0.282886
ZBTB40	0.395398	0.100706
PRRC2A	0.395155	0.226306
EPHX1	0.395088	0.243345
MNT	0.395073	0.26734
ANK1	0.394937	0.640133
AKIRIN2	0.3949	0.295693
LHX2	0.394851	0.579656
IRX5	0.394836	0.489234
ZNF784	0.394485	0.622363
ANKS1B	0.394352	0.547604
SHMT2	0.394329	0.315983
AMACR	0.394263	0.500009
TSC22D4	0.394152	0.430825
HSPA1B	0.394133	0.172405
RAP2B	0.393879	0.120162
LRP4	0.393847	0.221875
WDR73	0.393709	0.44071
KDM2A	0.393689	0.192643
THRA	0.393421	0.503657
ARHGEF37	0.393123	0.67761
ZMIZ2	0.393008	0.454107
PRKCE	0.392959	0.451026
LEKR1	0.391729	0.671709
FOXP2	0.391725	0.516248
HECTD4	0.391668	0.312722
FHIT	0.391647	0.582618
CPQ	0.39098	0.56415
KIAA2013	0.390915	0.332679
FBXO30	0.39056	0.34953
TMEM243	0.390398	0.393333
MAD2L1	0.390097	0.266663
B4GALT7	0.390076	0.211941
POLG	0.390066	0.401816
DDTL	0.389884	0.60794
MSL2	0.389824	0.195917
IRAK1	0.389611	0.221474
PTRH1	0.389455	0.339299
NACAD	0.389446	0.678334
TRMT44	0.389277	0.21617
ACYP1	0.389024	0.446726
ERC1	0.388926	0.180835
FBXO9	0.388751	0.0766586
KDM4D	0.388647	0.642523
USP35	0.388576	0.434932
CRELD1	0.388537	0.534929
INCENP	0.388329	0.0620997
STAT6	0.388191	0.0915411
UBAP1	0.387924	0.186066
NELFA	0.387873	0.378248
RHOT2	0.387457	0.189267
MAP2K5	0.387223	0.361544
NTN3	0.386771	0.659827
ZSWIM3	0.386722	0.505761
COL7A1	0.386353	0.259749
DPF1	0.385972	0.592954
LCAT	0.385954	0.617232
MUS81	0.385935	0.236326
CCDC167	0.38592	0.327773
GIT1	0.385877	0.150974
GBF1	0.385877	0.0164543
GARS	0.385617	0.568678
TACC3	0.385532	0.183146
TMEM187	0.385448	0.583669
CEP112	0.385399	0.600624
NABP2	0.385362	0.15918
IER3	0.385185	0.532696
PRPF40B	0.385063	0.387755
HIRIP3	0.384556	0.214591
TSPAN10	0.384481	0.670433
DTX4	0.384418	0.685231
MAU2	0.384199	0.0756516
FLYWCH1	0.384005	0.183628
MTFR1L	0.383734	0.191045
GIGYF1	0.383347	0.170638
ATG12	0.383347	0.18977
MTHFD2L	0.383287	0.443579
FRS3	0.383149	0.64598
HAUS8	0.383049	0.344599
TRAF7	0.38299	0.052766
SLC15A2	0.382966	0.666176
CTXN1	0.382947	0.621773
PAFAH1B3	0.382752	0.280154
THAP11	0.38243	0.342829
RNF41	0.382065	0.197308
EME2	0.381794	0.327153
TAF15	0.38132	0.246815
FLRT2	0.38109	0.392549
NBPF10	0.381067	0.188057
FAM53B	0.381046	0.172477
DEDD2	0.380808	0.556268
JUNB	0.380772	0.377951
TRIM54	0.38074	0.670433
DCTN2	0.380638	0.0385835
CCHCR1	0.380461	0.555737
COMMD4	0.38014	0.0324632
PIF1	0.380086	0.291702
ZNF74	0.379764	0.31556
FAM185A	0.379703	0.386229
ZFYVE26	0.379558	0.0614339
NLE1	0.37944	0.120506
PSRC1	0.379383	0.498668
FZD9	0.379272	0.678166
EFEMP2	0.379227	0.679787
EXOC3	0.37914	0.163426
ACOT4	0.379111	0.662764
VWA5A	0.379031	0.637429
NDUFB7	0.378713	0.0704317
MRPL10	0.378297	0.420131
STARD3	0.378222	0.270081
TOR3A	0.378176	0.227039
SMARCB1	0.378168	0.0454669
CCL2	0.377982	0.300162
HSPE1	0.377853	0.274764
KIFC3	0.377719	0.497538
RECQL5	0.37758	0.24086
UBE2J2	0.377112	0.359508
[truncated: 9,628 more rows]

## Sheet: shXRN1 (HCT116)
Supplementary Table 1, sheet 5
transcriptome following XRN1 silencing in HCT116 cells
Name	log2 FC	padj
DCUN1D3	2.66799	0.91334
FAT2	2.39745	0.999583
RP11-613M10.8	2.1406	0.829419
IER3IP1	2.1044	0.999583
TNNC2	2.06517	0.999583
MSH5	2.05075	0.731268
GPR45	2.00284	0.999583
CLPSL2	2.00284	0.999583
SH2D1B	1.95122	0.999583
GS1-259H13.10	1.9364	0.999583
APOBEC3A	1.91116	0.999583
PSMD9	1.89359	0.0642828
NLRP5	1.88126	0.999583
HNRNPCL1	1.87014	0.999583
SLC6A12	1.87014	0.999583
PTPRCAP	1.85382	0.999583
CHST4	1.84972	0.999583
PTGDS	1.82071	0.999583
BLNK	1.80911	0.999583
MYRIP	1.79161	0.999583
KRT13	1.77093	0.999583
LRRN4	1.77093	0.999583
SOAT2	1.77093	0.999583
FMN1	1.76958	0.999583
SPNS1	1.73515	0.999583
KRTAP3-1	1.72302	0.999583
TG	1.71938	0.999583
HRCT1	1.71938	0.999583
DEGS2	1.71244	0.999583
TMEM56	1.71241	0.999583
CLCC1	1.70546	0.999583
ANKFN1	1.68918	0.999583
TVP23C	1.68769	0.999583
IL17B	1.66061	0.999583
SLC25A48	1.6549	0.999583
ZNF655	1.64312	0.303971
ANKRD1	1.63687	0.999583
EPHA8	1.63687	0.999583
ACTN2	1.63687	0.999583
UCN2	1.60698	0.999583
SMIM8	1.5826	0.999583
RBAK-RBAKDN	1.5802	0.999583
CHST13	1.57053	0.999583
NLGN3	1.56283	0.999583
SHPK	1.53535	0.999583
CD4	1.5159	0.999583
RP11-503N18.1	1.5159	0.999583
EFCAB8	1.5159	0.999583
CREB5	1.51534	0.999583
TNFRSF8	1.51534	0.999583
GGN	1.51323	0.999583
CYP2E1	1.50522	0.999583
FOXP3	1.50522	0.999583
DRD4	1.50522	0.999583
GAST	1.50522	0.999583
TSPEAR	1.49717	0.999583
DMBT1	1.49717	0.999583
ARX	1.48718	0.999583
BAIAP2L2	1.47445	0.999583
REN	1.46951	0.999583
GPR20	1.46405	0.927538
GPR156	1.44301	0.999583
KEL	1.44301	0.999583
RAPGEF4	1.44301	0.999583
TAL2	1.44301	0.999583
IZUMO1	1.44301	0.999583
ARHGAP30	1.44021	0.999583
NOTCH2NL	1.43601	0.999583
NXNL2	1.4346	0.999583
CCDC89	1.43038	0.999583
EXD1	1.42614	0.999583
USP26	1.42614	0.999583
SPIB	1.40454	0.999583
PTX3	1.40227	0.999583
CAPN8	1.39745	0.999583
DDX19B	1.39145	0.999583
TMPRSS4	1.38583	0.999583
RNF125	1.3633	0.999583
TSNAX-DISC1	1.3633	0.999583
ZNF630	1.36315	0.999583
CHKB-CPT1B	1.36034	0.999583
C2orf82	1.36034	0.999583
GRASP	1.35441	0.999583
PLIN1	1.35143	0.999583
C9orf96	1.35143	0.999583
CTD-3214H19.4	1.35143	0.999583
WDR93	1.33135	0.999583
CNBD2	1.32628	0.999583
SLC5A1	1.32628	0.999583
KYNU	1.32628	0.999583
FAM83C	1.32628	0.999583
TTLL9	1.32628	0.999583
SPATA9	1.32628	0.999583
MB21D1	1.32628	0.999583
AMIGO1	1.32628	0.999583
VN1R2	1.32628	0.999583
LTA	1.32628	0.999583
GNG11	1.31957	0.999583
GPR113	1.31957	0.999583
EGR3	1.31028	0.999583
ANKRD33B	1.30772	0.455944
MRPS6	1.3029	0.999583
THAP5	1.30248	0.999583
MPP4	1.29728	0.999583
KCNK9	1.2963	0.999583
H3F3C	1.2963	0.999583
RP11-872D17.8	1.2963	0.999583
NAT16	1.2864	0.999583
CXCR2	1.28518	0.999583
HBG1	1.28206	0.999583
MGAM	1.28206	0.999583
CHODL	1.27893	0.999583
STMND1	1.27893	0.999583
CYP21A2	1.27265	0.999583
ATP6V1G2-DDX39B	1.27265	0.999583
CYP11A1	1.27265	0.999583
SLFNL1	1.27265	0.999583
BEAN1	1.27265	0.999583
NDNF	1.27265	0.999583
AMN	1.26792	0.999583
FSCN2	1.26285	0.999583
KCNK7	1.26096	0.999583
PPIAL4G	1.24894	0.999583
TTC22	1.23965	0.999583
SLC25A2	1.23643	0.999583
EGFLAM	1.23643	0.999583
PDZD2	1.23102	0.999583
FAM189A1	1.22672	0.999583
CTB-102L5.4	1.21971	0.999583
GCNT4	1.21763	0.999583
PPP1R3F	1.21539	0.999583
SERPINF1	1.21176	0.999583
URGCP-MRPS24	1.209	0.999583
TPGS1	1.20567	0.706931
CLEC2D	1.19394	0.999583
SYNPO2L	1.19264	0.999583
ARID3C	1.19264	0.999583
ZFP41	1.19264	0.999583
CTD-2587H24.4	1.19194	0.999583
GOLGA6L9	1.19089	0.999583
C9orf66	1.18931	0.999583
PDE6G	1.18931	0.999583
CATSPERB	1.18764	0.999583
CAPS	1.18637	0.999583
CACNA1I	1.18597	0.999583
TRIM6	1.18597	0.999583
KRTDAP	1.18298	0.999583
PITX3	1.17934	0.999583
SLC22A1	1.17927	0.999583
CTSE	1.17927	0.999583
SLC5A4	1.17927	0.999583
ICAM4	1.17927	0.999583
FNDC7	1.17927	0.999583
S100P	1.17927	0.999583
COL25A1	1.17927	0.999583
AMACR	1.17927	0.999583
KCNA7	1.17927	0.999583
GRAP	1.17927	0.999583
FOXD4L3	1.17927	0.999583
KIAA1045	1.1665	0.999583
CKLF-CMTM1	1.16042	0.999583
PTH2	1.15572	0.999583
FEZ1	1.15361	0.999583
SLC25A34	1.15253	0.999583
PRR13	1.15018	0.999583
KCP	1.14847	0.999583
BCAS1	1.1406	0.999583
YJEFN3	1.1406	0.999583
AGAP10	1.13542	0.999583
CPA5	1.13022	0.999583
C9orf172	1.1205	0.999583
ITFG3	1.11927	0.999583
RP11-463D19.2	1.11644	0.999583
TMX2-CTNND1	1.11423	0.999583
MYL2	1.11071	0.999583
SYCP3	1.10086	0.999583
CLEC4A	1.10086	0.999583
TP53AIP1	1.10086	0.999583
PSPN	1.10086	0.999583
CALML6	1.10086	0.999583
KISS1	1.10086	0.999583
CALN1	1.10086	0.999583
CRYBA4	1.10086	0.999583
STX16-NPEPL1	1.10086	0.999583
AC003006.7	1.10086	0.999583
PON1	1.10086	0.999583
CHRNA9	1.10086	0.999583
RGAG1	1.10086	0.999583
MMP1	1.10086	0.999583
TGFB2	1.10086	0.999583
MUC1	1.09731	0.999583
POLR2J2	1.09375	0.999583
GRIK2	1.09197	0.999583
PTGDR2	1.09019	0.999583
SELPLG	1.09019	0.999583
FER1L6	1.09019	0.999583
CCDC83	1.09019	0.999583
CBS	1.09019	0.999583
CLIP3	1.09019	0.999583
KIAA1755	1.09019	0.999583
GAS1	1.09019	0.999583
BTLA	1.09019	0.999583
GSTM2	1.09019	0.999583
FAM195B	1.0888	0.462079
VSIG1	1.08482	0.999583
PCDHB10	1.08482	0.999583
RRAD	1.07971	0.999583
CGB2	1.06991	0.999583
ANKRD39	1.06814	0.460747
BTN1A1	1.0665	0.999583
CCDC65	1.05515	0.999583
PCDH11X	1.05191	0.999583
CCDC70	1.05191	0.999583
RP4-583P15.14	1.05191	0.999583
KLHDC9	1.05191	0.999583
CD68	1.05075	0.999583
PRTN3	1.05008	0.999583
TPPP3	1.04901	0.999583
GPT	1.04901	0.999583
C4orf48	1.0486	0.160722
MSANTD1	1.04349	0.999583
ATP13A4	1.04285	0.999583
PABPC3	1.04155	0.999583
KLHDC1	1.03795	0.999583
DNASE2B	1.03795	0.999583
GRM8	1.03131	0.999583
RNF223	1.03108	0.999583
TUBAL3	1.02946	0.999583
DNASE1L2	1.02907	0.999583
NUDT14	1.02503	0.999583
ID4	1.02385	0.999583
TCAP	1.01938	0.999583
GNGT1	1.01336	0.999583
SNCAIP	1.012	0.999583
TNFSF15	1.00961	0.999583
TEX36	1.00961	0.999583
CYP3A5	1.00683	0.999583
ASB4	1.00284	0.999583
PACRG	1.00284	0.999583
KLK13	1.00284	0.999583
HIC1	1.00284	0.999583
CTAGE1	1.00284	0.999583
CT45A4	1.00284	0.999583
BLOC1S5-TXNDC5	1.00284	0.999583
ITGA9	1.00094	0.999583
UQCR11	0.998587	0.0334687
MYO1A	0.995234	0.999583
PRSS27	0.995234	0.999583
GGT6	0.995234	0.999583
WDR49	0.995234	0.999583
STAC2	0.995234	0.999583
ZMAT1	0.995234	0.999583
TMPRSS13	0.995234	0.999583
ABCC12	0.995234	0.999583
NLRP12	0.995234	0.999583
FAM167B	0.992422	0.999583
FAM156B	0.987587	0.999583
FAM129C	0.983749	0.999583
FAM186A	0.983749	0.999583
PCDHA1	0.983749	0.999583
SLC26A10	0.98071	0.999583
ASTL	0.98071	0.999583
HMCN1	0.980031	0.999583
PLCD4	0.979146	0.999583
C20orf195	0.976243	0.999583
HAL	0.966217	0.999583
COL20A1	0.966038	0.999583
TNNT2	0.954317	0.999583
PDE7B	0.954153	0.999583
F2	0.951215	0.999583
SLC22A16	0.951215	0.999583
LY9	0.951215	0.999583
FOXA2	0.951215	0.999583
EPO	0.951215	0.999583
KLB	0.951215	0.999583
DHH	0.951215	0.999583
SLC6A3	0.951215	0.999583
PADI1	0.951215	0.999583
KLHL3	0.951215	0.999583
ANO7	0.951215	0.999583
EPHB1	0.951215	0.999583
BMPER	0.951215	0.999583
CX3CR1	0.951215	0.999583
DSEL	0.951215	0.999583
SNTG2	0.951215	0.999583
WSCD1	0.951215	0.999583
LCE1E	0.951215	0.999583
F5	0.951215	0.999583
BTBD19	0.950389	0.999583
TMEM105	0.949477	0.999583
DOK3	0.948358	0.999583
RSPH4A	0.945411	0.999583
NAA10	0.943213	0.999583
GCHFR	0.94125	0.999583
C3orf49	0.94125	0.999583
LAPTM5	0.939373	0.999583
PDZD4	0.939373	0.999583
CDO1	0.939373	0.999583
LHFP	0.939373	0.999583
CCDC176	0.939373	0.999583
CHST1	0.93441	0.999583
CCDC74B	0.933462	0.999583
GALNT13	0.932723	0.999583
ZFP69B	0.932723	0.999583
RNASET2	0.932014	0.999583
FGFR1OP	0.92803	0.919631
NPW	0.926291	0.00424577
LIN28A	0.92548	0.999583
CALCR	0.92364	0.999583
DOK7	0.922625	0.999583
ADAM8	0.918922	0.999583
DNAL4	0.913288	0.999583
ITGB7	0.913288	0.999583
C1QTNF8	0.913288	0.999583
ARHGEF33	0.912206	0.999583
CACNA1S	0.912206	0.999583
PDLIM4	0.912206	0.999583
C1orf51	0.912206	0.999583
MMP23B	0.912206	0.999583
GSTA2	0.912206	0.999583
PSAPL1	0.909651	0.999583
C1QTNF9B-AS1	0.908191	0.999583
PRR22	0.904756	0.577078
EXD3	0.902678	0.712157
RDH16	0.901321	0.999583
TCP11	0.897674	0.999583
C19orf45	0.897674	0.999583
POU5F1B	0.897674	0.999583
PRB3	0.895526	0.999583
ZNF414	0.893697	0.902606
TMEM232	0.893589	0.999583
SLC1A2	0.893589	0.999583
FSTL5	0.893589	0.999583
GPER1	0.892758	0.880636
CYP2C9	0.889491	0.999583
DRC1	0.889491	0.999583
CTF1	0.887438	0.999583
SBK3	0.886205	0.999583
TSPAN8	0.885815	0.999583
PATL2	0.881262	0.999583
NOG	0.881262	0.999583
ANKRD61	0.881262	0.999583
EVC	0.881262	0.999583
MMP2	0.881262	0.999583
COLEC11	0.881262	0.999583
SRRM4	0.881262	0.999583
ZNF547	0.881262	0.999583
IP6K3	0.881262	0.999583
CD7	0.881262	0.999583
FAM183A	0.881262	0.999583
AC002472.13	0.881262	0.999583
HLA-DRB5	0.881262	0.999583
FRG2	0.881262	0.999583
TRIM59	0.881262	0.999583
LINC00961	0.881262	0.999583
LHX9	0.881262	0.999583
HTRA3	0.881262	0.999583
PRR12	0.88004	0.0345643
AKAP5	0.879287	0.999583
ASIC4	0.877309	0.999583
CTD-2410N18.5	0.875058	0.999583
CEBPA	0.873981	0.999583
CEBPD	0.869251	0.467031
ANKRD20A4	0.860753	0.999583
EFHD1	0.859926	0.999583
METRN	0.857654	7.69577e-05
AC011242.6	0.854515	0.999583
C15orf59	0.851859	0.999583
ZNF512	0.849639	0.999583
IL17D	0.849639	0.999583
TTC23L	0.849639	0.999583
AMH	0.848788	0.855831
DNER	0.843231	0.999583
AP000350.10	0.84207	0.999583
STX11	0.841955	0.999583
TBXAS1	0.841433	0.999583
DLL4	0.841381	0.775776
KCND3	0.840954	0.999583
CTD-3088G3.8	0.840686	0.999583
TREX2	0.839797	0.999583
SMPX	0.833564	0.999583
CHKB	0.833564	0.999583
GLYATL1	0.833564	0.999583
TOPAZ1	0.833564	0.999583
PRR5	0.833564	0.999583
RP11-526A4.1	0.833564	0.999583
NRSN2	0.833564	0.999583
CILP	0.833564	0.999583
PNPLA1	0.833564	0.999583
CYP4F2	0.833564	0.999583
PCDHB13	0.833564	0.999583
APLN	0.833564	0.999583
FAM49A	0.833026	0.999583
RP11-77K12.1	0.829293	0.999583
TGFB3	0.828617	0.999583
FAM71E1	0.827538	0.999583
MAFB	0.826407	0.999583
PTP4A3	0.824952	0.660498
AURKC	0.823935	0.999583
COX8A	0.820876	0.0947037
CYP26A1	0.820711	0.999583
NOXA1	0.819963	0.594936
KRT34	0.81748	0.999583
TMEM217	0.817308	0.999583
ST8SIA5	0.817308	0.999583
RSPO1	0.817308	0.999583
MED7	0.815557	0.999583
BCL6B	0.815037	0.999583
HSD17B14	0.811165	0.999583
TMPRSS5	0.810025	0.999583
C15orf27	0.808915	0.999583
OVGP1	0.808655	0.906331
PIGQ	0.806749	0.0678874
HIST3H2A	0.806277	2.8381e-05
HNRNPUL2-BSCL2	0.806107	0.999583
DCT	0.804013	0.999583
ERN2	0.803621	0.999583
HDAC10	0.803196	0.999583
TNFRSF19	0.803162	0.999583
TTN	0.80118	0.999583
PLEKHF1	0.801164	0.594558
SYT5	0.797188	0.999583
CCDC154	0.796037	0.999583
ITPRIPL2	0.792828	0.999583
ZNF578	0.79275	0.999583
RAB5C	0.792283	0.850931
MEI1	0.788413	0.999583
ABCB6	0.782493	0.999583
CCDC85B	0.780155	0.00281559
GLI4	0.7793	0.999583
TEN1-CDK3	0.7776	0.999583
BNIPL	0.7776	0.999583
C21orf2	0.777589	0.92724
SPHK1	0.777461	0.591586
ANKRD2	0.771637	0.999583
WNT5B	0.770934	0.999583
GPR135	0.770934	0.999583
GDPD2	0.770934	0.999583
PPP1R27	0.770934	0.999583
RP11-500M8.7	0.770934	0.999583
ZNF454	0.770934	0.999583
SLC7A9	0.770934	0.999583
VIPR2	0.770934	0.999583
FXYD2	0.770934	0.999583
ITGA11	0.770934	0.999583
MOB3C	0.770934	0.999583
RSPH10B2	0.770934	0.999583
NHLH1	0.770934	0.999583
IGSF22	0.770934	0.999583
TRPC5OS	0.770934	0.999583
LRRC10B	0.770934	0.999583
SP9	0.770934	0.999583
WBP1	0.770934	0.999583
SERPINE3	0.770934	0.999583
KCNF1	0.766472	0.999583
DAB2	0.764236	0.999583
TIMP3	0.764236	0.999583
PPFIA2	0.764236	0.999583
TEKT5	0.764236	0.999583
C1orf145	0.763458	0.999583
TMEM121	0.762837	0.964197
ISPD	0.760337	0.999583
RP11-644F5.10	0.759871	0.999583
CNFN	0.759638	0.999583
GRIK4	0.759326	0.999583
ANGPT2	0.755943	0.999583
SHD	0.752528	0.999583
RADIL	0.750567	0.999583
IRGQ	0.748793	0.802316
SPEF1	0.746647	0.999583
IL4I1	0.745386	0.999583
LTB4R2	0.745386	0.999583
RP11-216L13.17	0.745386	0.999583
CTD-2192J16.24	0.745386	0.999583
MT-CO3	0.744192	0.999583
CYP46A1	0.740366	0.999583
SPON2	0.740309	0.999583
WNT9A	0.73847	0.999583
MMP17	0.733435	0.733537
JUNB	0.732172	2.8381e-05
KIAA1614	0.731719	0.999583
UBE2W	0.73132	0.999583
C9orf16	0.7294	4.93611e-05
IFITM10	0.727084	0.999583
FGG	0.723019	0.999583
GPR17	0.723019	0.999583
TAL1	0.723019	0.999583
RAPSN	0.723019	0.999583
LRRC26	0.723019	0.999583
RP11-438J1.1	0.723019	0.999583
CMYA5	0.7217	0.999583
DLX2	0.719343	0.999583
MLYCD	0.717467	0.999583
HMCN2	0.717067	0.999583
CUBN	0.715493	0.999583
TBX1	0.714753	0.999583
BST1	0.714753	0.999583
EME2	0.714725	0.3627
URGCP	0.712881	0.999583
KCNK3	0.712435	0.999583
VPREB3	0.712314	0.999583
EGR1	0.712195	0.0131478
NDUFS7	0.711529	0.000117931
NKX1-2	0.708952	0.999583
SYNE3	0.708445	0.504442
SOWAHD	0.70588	0.999583
ANO2	0.70546	0.999583
PRR5L	0.70546	0.999583
PMEPA1	0.70546	0.999583
PHYHD1	0.70546	0.999583
CCDC102B	0.70546	0.999583
FAM194A	0.70546	0.999583
SEMA3D	0.70219	0.999583
JUN	0.701899	0.064655
GAL3ST1	0.699876	0.999583
GPR143	0.698573	0.999583
HHIPL2	0.698573	0.999583
DNAH12	0.698451	0.999583
PLGLB1	0.697093	0.999583
ACHE	0.696229	0.999583
CCDC92	0.695779	0.999583
NPAS1	0.695189	0.999583
TMEM150C	0.695189	0.999583
POPDC2	0.69427	0.999583
GRK4	0.693964	0.999583
ZNF296	0.693748	0.918388
C1QTNF1	0.692099	0.999583
RP11-345J4.5	0.691006	0.999583
CD300C	0.689175	0.999583
ALDH1L1	0.689175	0.999583
LHX5	0.688723	0.999583
AP000295.9	0.687685	0.999583
C22orf43	0.687685	0.999583
GRP	0.687685	0.999583
NKX2-8	0.685792	0.999583
DDTL	0.685005	0.670521
GUCY2D	0.684381	0.999583
NFE2	0.682977	0.999583
FST	0.68186	0.999583
CHRNB4	0.681541	0.999583
ALDH16A1	0.680298	0.314515
TBC1D24	0.679524	0.999583
RUNDC3A	0.679128	0.999583
SCN2A	0.678715	0.999583
THAP8	0.675568	0.999583
SLC6A20	0.675196	0.999583
TM4SF19	0.675149	0.999583
ZNF576	0.674802	0.999583
ABCA4	0.674316	0.999583
C1orf159	0.670984	0.158881
SYCE1L	0.670842	0.999583
FLT3	0.669784	0.999583
LSP1	0.669688	0.999583
37135	0.669688	0.999583
RASGRF2	0.669688	0.999583
MROH8	0.667297	0.999583
TBC1D10A	0.666943	0.834945
FAM83E	0.666164	0.999583
LIN7B	0.6656	0.999583
MTG1	0.660985	0.999583
GIPC2	0.660605	0.999583
FNIP1	0.660605	0.999583
SH2D2A	0.660552	0.999583
BCAR1	0.659679	0.000804149
ADAMTSL4	0.656912	0.999583
SMAP1	0.654782	0.872302
CCDC61	0.654381	0.999583
ZNHIT2	0.654376	0.214382
KATNAL2	0.653825	0.999583
SCARF1	0.653756	0.999583
CD38	0.651464	0.999583
NOS1	0.651464	0.999583
GCK	0.651464	0.999583
RLN1	0.651464	0.999583
PPP1R1B	0.651464	0.999583
HSPA12B	0.651464	0.999583
NR5A1	0.651464	0.999583
SLC28A2	0.651464	0.999583
BMPR1B	0.651464	0.999583
TKTL2	0.651464	0.999583
SCNN1B	0.651464	0.999583
SLN	0.651464	0.999583
B3GALT1	0.651464	0.999583
CCDC36	0.651464	0.999583
SLC35G5	0.651464	0.999583
MYLPF	0.651464	0.999583
SLC35D3	0.651464	0.999583
ZNF521	0.651464	0.999583
MUC12	0.651464	0.999583
RFPL4A	0.651464	0.999583
PDX1	0.651464	0.999583
TRIM50	0.651464	0.999583
KLK4	0.651464	0.999583
ZNF417	0.651464	0.999583
HES7	0.651464	0.999583
HCN1	0.651464	0.999583
PRR15L	0.651464	0.999583
C9orf24	0.651464	0.999583
GNGT2	0.651464	0.999583
CSF2RA	0.651464	0.999583
NCAN	0.651464	0.999583
GPR37L1	0.651464	0.999583
PDZD9	0.651464	0.999583
NXPH3	0.651464	0.999583
PITX1	0.649393	0.0977681
GGT5	0.646617	0.999583
LCN2	0.646617	0.999583
SMIM1	0.646617	0.999583
APBA2	0.646617	0.999583
S100A1	0.646617	0.999583
PRKCQ	0.644697	0.999583
SH3GL3	0.644187	0.999583
FAM57B	0.644187	0.999583
LRRC17	0.644187	0.999583
LRRC66	0.644187	0.999583
HOGA1	0.644187	0.999583
MT-CO1	0.644187	0.999583
SHF	0.641753	0.999583
ASIC3	0.641753	0.999583
SOX7	0.641753	0.999583
FIGF	0.641753	0.999583
SOX15	0.641753	0.999583
IER5L	0.640409	0.000640671
MAP1S	0.640262	0.000804149
SH2D3C	0.639066	0.999583
ZNF286A	0.636873	0.999583
BEST2	0.636873	0.999583
DLX3	0.636873	0.999583
TREH	0.636873	0.999583
PTPN22	0.636873	0.999583
SPAG16	0.636873	0.999583
IRX6	0.636873	0.999583
ITGB2	0.636873	0.999583
WDR88	0.636873	0.999583
STK32A	0.636873	0.999583
FGB	0.636873	0.999583
FOXE3	0.636873	0.999583
C1orf192	0.636873	0.999583
SLC34A3	0.636873	0.999583
ACCSL	0.636873	0.999583
RP11-96L14.7	0.636873	0.999583
PAGE2B	0.636873	0.999583
CD70	0.636873	0.999583
MUC3A	0.636873	0.999583
ZNF551	0.63572	0.999583
MIB2	0.635651	0.0199348
PPP1R16A	0.63411	0.00183153
HRH4	0.633007	0.999583
RIMS2	0.633007	0.999583
CYBA	0.631138	4.12547e-06
LRRC29	0.62732	0.999583
ICAM1	0.626025	0.999583
PTH1R	0.626025	0.999583
PRR7	0.624683	0.731855
C11orf83	0.624538	0.00398492
USH1G	0.624279	0.891186
AGAP4	0.621825	0.999583
FERMT3	0.621446	0.999583
IL21R	0.620682	0.999583
HELZ2	0.619625	0.0017589
CNPY2	0.617445	0.999583
PARD3B	0.617445	0.999583
SLC22A13	0.617445	0.999583
TCF21	0.617445	0.999583
SDCBP2	0.616448	0.999583
IL7R	0.61627	0.999583
CAMK2B	0.616241	0.999583
TTC40	0.616092	0.999583
CILP2	0.614545	0.224219
MTTP	0.612655	0.999583
TICAM1	0.61108	0.18963
ASPRV1	0.610681	0.999583
TRIM73	0.610648	0.999583
TMEM191C	0.6084	0.999583
RAG1	0.605661	0.999583
CNTN4	0.604346	0.999583
PYGO1	0.604346	0.999583
TERT	0.603684	0.761821
KIF26A	0.602772	0.045609
ADAP1	0.602544	0.817961
AGRN	0.602261	0.0022187
WNT4	0.602107	0.999583
PARP10	0.601844	0.999583
JOSD2	0.600574	0.211831
TSNAXIP1	0.600173	0.999583
GPA33	0.599337	0.999583
PFN4	0.599337	0.999583
CD101	0.597664	0.999583
SHC2	0.597664	0.999583
C17orf107	0.597336	0.999583
LPAR5	0.595755	0.999583
GPR35	0.594916	0.999583
IFI27	0.594734	0.999583
MBNL3	0.593762	0.999583
LNP1	0.593632	0.999583
TRPV4	0.591658	0.999583
UBAP1L	0.590209	0.999583
ABHD17A	0.590197	0.100527
E4F1	0.59016	0.00365587
CHRM4	0.588868	0.999583
SCAND1	0.588865	0.16738
TNFRSF18	0.587995	0.0543138
APOE	0.586262	0.999583
HRK	0.585465	0.999583
WNT2	0.585272	0.999583
SLCO3A1	0.584917	0.999583
ARF3	0.584831	0.954128
MBD3	0.583383	0.00100938
TSSK6	0.58288	0.999583
MGAT5B	0.582676	0.999583
ANKRD65	0.582604	0.999583
NYNRIN	0.582604	0.999583
HPCA	0.582604	0.999583
EPB42	0.582604	0.999583
RFPL3S	0.582604	0.999583
REC8	0.582247	0.999583
LRFN4	0.58117	0.0115815
DOCK8	0.580654	0.999583
GPR153	0.580247	0.846465
DRD1	0.580196	0.999583
RAB33A	0.580196	0.999583
GABBR2	0.580196	0.999583
TMSB15B	0.580196	0.999583
PPM1E	0.580196	0.999583
CCDC168	0.580196	0.999583
POTEM	0.580196	0.999583
C21orf62	0.580196	0.999583
AHDC1	0.580105	0.0678874
RASGEF1C	0.578925	0.999583
NME1	0.577696	0.999583
SULT1C2	0.577652	0.999583
IFFO2	0.576629	0.999583
NAALADL2	0.576378	0.999583
COL5A3	0.576378	0.999583
SLC44A4	0.57255	0.999583
ABI3BP	0.571661	0.999583
CHRNA10	0.571321	0.999583
NUPR1	0.57053	0.999583
DYRK1B	0.568643	0.999583
CAPN15	0.568059	0.178327
MFSD10	0.56796	0.00254697
NPHS1	0.567563	0.999583
BCL11B	0.565637	0.999583
MRGPRF	0.565325	0.999583
RAVER1	0.564793	0.031502
MZT2A	0.563933	0.00286778
SYN1	0.563354	0.999583
GYS2	0.563063	0.999583
NELL2	0.562425	0.999583
SLC25A6	0.562224	0.043221
GDPD3	0.561538	0.999583
RTN4R	0.56109	0.407673
C1orf222	0.560691	0.999583
PNPLA7	0.559837	0.999583
MBLAC1	0.559752	0.999583
KIAA1024	0.559637	0.977038
AQPEP	0.558075	0.999583
WNT3A	0.557948	0.999583
PDE4D	0.557948	0.999583
PPT2-EGFL8	0.557269	0.999583
MEGF6	0.556582	0.363744
ANKHD1	0.556561	0.999583
EFEMP2	0.556557	0.999583
RP11-108K14.4	0.555908	0.999583
CDKL4	0.555636	0.999583
PDE3A	0.555208	0.999583
PPIL6	0.554478	0.999583
SHANK1	0.553457	0.999583
TTC9B	0.553048	0.999583
CTXN1	0.553013	0.898407
CLIC3	0.552691	0.999583
NME3	0.552359	0.0144113
GRIP2	0.551508	0.999583
TMIE	0.551	0.999583
C1R	0.550422	0.999583
RAD51AP2	0.549853	0.999583
ZBTB45	0.548077	0.927231
SOX8	0.547678	0.999583
MMRN2	0.547462	0.759699
ZFP36	0.545882	0.160722
ST20-MTHFS	0.545256	0.999583
SCIN	0.545256	0.999583
RP11-20I23.1	0.545256	0.999583
CNNM1	0.545256	0.999583
OSCAR	0.545256	0.999583
DPF3	0.540851	0.999583
CARNS1	0.540075	0.999583
TRANK1	0.540075	0.999583
ZFPM1	0.539071	0.999583
PRDM12	0.538825	0.999583
ARSA	0.537875	0.999583
VWCE	0.537778	0.999583
UBE2F-SCLY	0.537728	0.999583
STX1A	0.536748	0.139376
NEDD8-MDP1	0.535902	0.999583
GRPR	0.535682	0.999583
C4A	0.535563	0.999583
TNXB	0.535426	0.986866
NPR3	0.535351	0.999583
CASKIN1	0.535268	0.999583
APC2	0.533656	0.999583
SPATA2L	0.533437	0.0159489
JAG2	0.531921	0.000616813
PPDPF	0.53109	0.171533
FAM151B	0.531055	0.999583
COL9A3	0.531044	0.178428
RP11-57H12.6	0.53065	0.999583
TLX3	0.530373	0.999583
F12	0.530092	0.290443
MGARP	0.529067	0.999583
CCNO	0.528551	0.880963
CACNA2D4	0.528551	0.999583
PCDHB14	0.528551	0.999583
PDE4C	0.528523	0.999583
KCNJ14	0.528441	0.999583
FOS	0.527877	0.473673
TRMT61A	0.527634	0.118368
SGSH	0.526261	0.307495
HEY1	0.526086	0.999583
CCDC80	0.525854	0.999583
MZT2B	0.525787	0.534313
HSPG2	0.523888	0.0022187
FAM78B	0.523709	0.999583
LAMA5	0.523486	1.379e-05
MEGF11	0.522963	0.999583
GEMIN7	0.522864	0.999583
RNF126	0.522551	0.0211218
TRIM46	0.521335	0.999583
COL16A1	0.521042	0.999583
GLTPD1	0.520744	0.290443
TTLL11	0.520624	0.999583
ZNF517	0.520127	0.999583
MURC	0.519199	0.999583
SLC25A41	0.51901	0.999583
TAGLN3	0.518692	0.999583
ARPC4	0.518467	0.999583
LYPD3	0.51837	0.999583
LRFN3	0.518306	0.999583
NUTM2A	0.517974	0.999583
DPYSL4	0.517453	0.953454
IGF2BP1	0.517181	0.999583
ZNF500	0.516169	0.807019
CNGB1	0.515895	0.999583
MMRN1	0.515895	0.999583
ROBO4	0.515895	0.999583
PCP2	0.515895	0.999583
GZMM	0.515895	0.999583
CGB8	0.515895	0.999583
STAB1	0.515895	0.999583
AKR1C2	0.515895	0.999583
C10orf107	0.515895	0.999583
HIST1H1B	0.515895	0.999583
NRAP	0.515895	0.999583
ZNF362	0.51562	0.999583
SRMS	0.513443	0.999583
DNAH5	0.513235	0.999583
FAM171A2	0.5125	0.504442
SUSD2	0.512221	0.391622
PNPLA3	0.511576	0.86368
TBXA2R	0.51081	0.999583
LGI3	0.510586	0.999583
DNAH2	0.510569	0.999583
SSPO	0.510569	0.999583
COL26A1	0.510569	0.999583
RP11-178C3.1	0.510569	0.999583
NTSR1	0.509902	7.33691e-05
SH2B2	0.509868	0.999583
SLC22A31	0.508778	0.665412
FOXD4L1	0.508683	0.999583
APOBEC3G	0.508215	0.999583
ZNF391	0.507899	0.999583
DNALI1	0.507899	0.999583
ZNF425	0.507538	0.999583
SF3A2	0.506925	0.00472833
FAM211B	0.50669	0.999583
MSLN	0.506301	0.301016
AKT3	0.505224	0.999583
SLC6A16	0.505224	0.999583
SGCA	0.505224	0.999583
NXPH1	0.505224	0.999583
FBXW12	0.505224	0.999583
TIGIT	0.505224	0.999583
DENND2A	0.505224	0.999583
UNC79	0.505224	0.999583
AP3B2	0.505224	0.999583
PDE6A	0.505224	0.999583
RASGEF1B	0.505224	0.999583
KRT86	0.505224	0.999583
CLEC7A	0.505224	0.999583
C7orf61	0.505224	0.999583
ATP6V1G2	0.505224	0.999583
C1orf177	0.505224	0.999583
RCAN2	0.505224	0.999583
RPS10-NUDT3	0.505224	0.999583
KIAA1211L	0.505224	0.999583
DLG2	0.505224	0.999583
SMC1B	0.505224	0.999583
RP11-1012A1.4	0.505224	0.999583
GAB3	0.505224	0.999583
TMEM130	0.505224	0.999583
BZRAP1	0.505224	0.999583
CKM	0.505224	0.999583
WDR38	0.505224	0.999583
XCL1	0.505224	0.999583
C1orf56	0.505224	0.999583
IDI2	0.505224	0.999583
CPA2	0.505224	0.999583
RIC3	0.505224	0.999583
NAALADL1	0.505224	0.999583
KRT9	0.505224	0.999583
ODF3L2	0.505224	0.999583
SV2B	0.505224	0.999583
NUGGC	0.505224	0.999583
ANKRD35	0.505224	0.999583
C1orf234	0.505224	0.999583
TRIM29	0.505224	0.999583
EPGN	0.505224	0.999583
NANOS3	0.505224	0.999583
TREML2	0.505224	0.999583
OTOF	0.505224	0.999583
CYP2C8	0.505224	0.999583
FBLN2	0.505224	0.999583
AC005280.1	0.505224	0.999583
COL8A2	0.505224	0.999583
ZNF575	0.505224	0.999583
CIDEC	0.505224	0.999583
CDKL1	0.504497	0.999583
PEX11G	0.504354	0.999583
PLXNB3	0.503843	0.999583
CSPG4	0.503429	0.00281559
PAPLN	0.502908	0.999583
CAMSAP3	0.502826	0.351022
ARHGAP39	0.502708	0.707657
OPLAH	0.501342	0.21389
TMEM255B	0.501218	0.999583
BSN	0.500578	0.999583
ODF3B	0.499171	0.999583
CTC-490E21.12	0.497309	0.999583
ADM2	0.497207	0.999583
TPRG1	0.496856	0.999583
MXD4	0.496623	0.139766
LRRC56	0.495278	0.908938
HBA2	0.495182	0.999583
WDR81	0.49343	0.0308758
PLEC	0.493265	1.93068e-10
FBXL8	0.49299	0.999583
LYL1	0.490519	0.999583
MROH7-TTC4	0.490166	0.999583
IL23A	0.489407	0.999583
CCDC151	0.489282	0.999583
ZC2HC1C	0.489206	0.999583
ZNF837	0.4887	0.999583
PIDD	0.488034	0.120602
PDLIM2	0.487464	0.999583
NT5DC4	0.487183	0.999583
LEAP2	0.486938	0.999583
C7orf43	0.486165	0.374795
TMEM61	0.486046	0.999583
RELB	0.486014	0.473673
SNAI2	0.484784	0.999583
OAS1	0.484784	0.999583
CD79A	0.484784	0.999583
ACKR4	0.484784	0.999583
PTPRR	0.484784	0.999583
SELO	0.484573	0.576101
ARHGAP33	0.48456	0.999583
SYT17	0.483933	0.850931
C7orf50	0.483558	0.0165779
PRKAR1B	0.481608	0.547867
FOXH1	0.481513	0.999583
CCDC106	0.481513	0.999583
FZD2	0.481465	0.842895
MROH6	0.480748	0.124645
NEB	0.480284	0.999583
C16orf71	0.480031	0.999583
RAB40C	0.479776	0.782616
FOXF1	0.479505	0.999583
RUNX2	0.479304	0.999583
NYAP1	0.477681	0.999583
PTK6	0.477669	0.999583
WBSCR28	0.477187	0.999583
TSTD1	0.477164	0.999583
C17orf70	0.47653	0.013625
WASF3	0.476296	0.999583
UCP2	0.476224	0.999583
KNDC1	0.47532	0.999583
RHPN1	0.474845	0.385383
PDE1A	0.474454	0.999583
C16orf13	0.474368	0.147265
PITPNM1	0.473446	0.0113299
OSGIN1	0.473257	0.290443
GRIN2B	0.473038	0.908938
EFNB1	0.471968	0.168087
PRKCDBP	0.471825	0.999583
COL18A1	0.471363	0.0054104
SCN4A	0.471031	0.999583
ZFP36L1	0.470905	0.0133965
RABEP2	0.470836	0.656163
NOTCH3	0.470405	0.388437
PKD1	0.470274	0.00846765
LIMD2	0.469838	0.919026
UBXN6	0.46963	0.0159489
RGS4	0.46951	0.999583
AK8	0.46951	0.999583
ZNF688	0.468806	0.999583
ARMC5	0.46871	0.202723
HES4	0.468533	0.869474
SHANK3	0.467788	0.316792
KLKB1	0.467527	0.999583
TCHH	0.466224	0.999583
SYS1	0.465536	0.999583
SSBP4	0.464534	0.117818
RHBDD3	0.464364	0.606609
STRC	0.46405	0.999583
CAMKV	0.46405	0.999583
RP11-571M6.15	0.46405	0.999583
BAD	0.463657	0.106322
EGFL7	0.46358	0.00837616
LMF2	0.462421	0.0622712
KCTD13	0.46212	0.97807
TRPV3	0.461612	0.999583
KIF26B	0.461612	0.999583
C14orf80	0.46151	0.160252
CCDC81	0.461292	0.999583
C2CD4C	0.461243	0.817961
KCTD16	0.460482	0.999583
ZNF524	0.460167	0.872907
SIVA1	0.460058	0.0030846
TMEM169	0.459626	0.999583
EMX1	0.459626	0.999583
SH3TC1	0.459039	0.906331
LIN28B	0.458529	0.999583
ENKD1	0.458446	0.999583
L1CAM	0.457347	0.568966
MED16	0.455967	0.0359049
CHPF	0.455559	4.20814e-06
CHTF18	0.454499	0.0334687
C17orf59	0.454355	0.674583
MMP19	0.45332	0.999583
RGS17	0.453206	0.999583
GK3P	0.452986	0.999583
RGCC	0.452797	0.999583
COX6B2	0.452535	0.999583
WNK2	0.452386	0.927538
KLHL36	0.452039	0.0874453
NGRN	0.45173	0.999583
SOBP	0.449543	0.999583
TMEM256	0.449475	0.999583
TSSK3	0.449005	0.999583
CORO1A	0.448916	0.999583
INF2	0.448795	0.0301672
HR	0.448771	0.338396
TSNARE1	0.448245	0.999583
SLC25A22	0.448107	0.0442436
LRRC69	0.448011	0.999583
SETD1B	0.447667	0.731855
GNB1L	0.447666	0.850931
RHBDF2	0.447573	0.139766
GFI1	0.446946	0.999583
ATP2A1	0.446877	0.999583
TBL3	0.44682	0.00100938
GGACT	0.446776	0.999583
SYNPO	0.446621	0.999583
EVA1B	0.446434	0.880963
FEZF1	0.446345	0.999583
RNASEK	0.446232	0.999583
C2	0.445661	0.999583
DGCR6L	0.445089	0.233102
WNT7B	0.444452	0.999583
NDUFS8	0.444159	0.756613
C19orf38	0.444107	0.999583
NECAB3	0.443669	0.0764484
PHLDA2	0.443221	0.0160449
TINCR	0.443045	0.999583
IQCF1	0.443013	0.999583
DHRS9	0.443013	0.999583
SYCP2	0.443013	0.999583
CCDC79	0.443013	0.999583
NPFFR2	0.443013	0.999583
TACR2	0.443013	0.999583
SI	0.443013	0.999583
CHGA	0.443013	0.999583
NKAIN4	0.443013	0.999583
RSPO4	0.443013	0.999583
RAB40AL	0.443013	0.999583
PRSS33	0.443013	0.999583
UPK1B	0.443013	0.999583
IQSEC3	0.443013	0.999583
PNCK	0.443013	0.999583
SHROOM4	0.443013	0.999583
BRINP3	0.443013	0.999583
NEURL3	0.443013	0.999583
LRRC2	0.443013	0.999583
CCDC37	0.443013	0.999583
OTOGL	0.443013	0.999583
CST1	0.443013	0.999583
CTSW	0.443013	0.999583
EMR1	0.443013	0.999583
HSF5	0.443013	0.999583
CD19	0.443013	0.999583
PCDHB9	0.443013	0.999583
GPC5	0.443013	0.999583
PLK5	0.443013	0.999583
GSAP	0.443013	0.999583
UBL4B	0.443013	0.999583
PDCD1	0.443013	0.999583
FABP12	0.443013	0.999583
IFIT1B	0.443013	0.999583
COL15A1	0.443013	0.999583
ZNF580	0.443013	0.999583
LINC00854	0.443013	0.999583
ACTN3	0.443013	0.999583
EEF1E1-BLOC1S5	0.443013	0.999583
AC104534.3	0.443013	0.999583
SLITRK6	0.443013	0.999583
RARRES3	0.443013	0.999583
SH2D4B	0.443013	0.999583
CD80	0.443013	0.999583
ASB12	0.443013	0.999583
LRRC24	0.442826	0.999583
CRYGS	0.442669	0.999583
WDR65	0.44251	0.999583
ACAP1	0.44228	0.999583
NRL	0.442193	0.999583
MFSD3	0.442107	0.433599
MRPL41	0.442065	0.0537944
MAP3K14	0.440944	0.145756
AKNA	0.440896	0.460747
FAM173A	0.44053	0.566408
ADCK4	0.440389	0.168492
SCRIB	0.440355	0.000191425
RPUSD1	0.440095	0.0328508
CCDC22	0.439263	0.171533
PITPNM2	0.438925	0.461517
FGF8	0.438888	0.999583
DNAI1	0.438814	0.999583
SPRY2	0.438111	0.938089
ICOSLG	0.437987	0.999583
DMWD	0.437763	0.999583
ACAP3	0.437581	0.256576
CALHM3	0.437411	0.999583
C3	0.436821	0.999583
SAMD11	0.435747	0.999583
ULK1	0.435584	0.767206
C9orf84	0.435022	0.999583
C22orf23	0.435006	0.999583
MCF2	0.434602	0.999583
ZBED3	0.434535	0.999583
FASN	0.434035	5.56596e-07
SLC2A11	0.433789	0.999583
NAPRT1	0.433498	0.00531985
CCDC24	0.433068	0.616133
CEL	0.432927	0.999583
RTN4RL1	0.432819	0.74075
YIPF2	0.432597	0.208515
NDUFC2	0.432491	0.999583
VWA1	0.432222	0.105833
CPLX1	0.431944	0.999583
CGREF1	0.431764	0.999583
hsa-mir-1199	0.431749	0.999583
SLC15A2	0.431556	0.999583
BTBD2	0.431424	0.0314166
ITGB4	0.430773	4.20814e-06
MFI2	0.430575	0.0701826
CALHM2	0.430388	0.50276
CRIP2	0.430388	0.500514
KCTD12	0.430209	0.999583
SVEP1	0.429836	0.999583
OPRL1	0.429369	0.999583
F11R	0.427936	0.999583
RGS16	0.426531	0.999583
TONSL	0.426369	0.0115815
LMBRD2	0.426239	0.999583
TMEM156	0.426141	0.999583
ZNF763	0.426141	0.999583
ACTA1	0.426141	0.999583
LAMC3	0.425922	0.873013
TRAF1	0.425422	0.999583
RP11-315D16.2	0.425247	0.999583
GPC1	0.425088	0.000757924
IKZF2	0.423457	0.999583
IDUA	0.423377	0.999583
TRIM55	0.423295	0.999583
ZNF668	0.423	0.345091
RND2	0.422494	0.999583
DLK2	0.421735	0.999583
MESDC1	0.421536	0.444231
ARHGAP4	0.421514	0.0716137
THBS3	0.420753	0.999583
DES	0.420709	0.999583
C19orf24	0.420607	0.301207
AJUBA	0.420393	0.999583
VASN	0.420058	0.999583
RABAC1	0.419554	0.303971
HLA-DRB1	0.419485	0.999583
CD8A	0.419361	0.999583
FAM132B	0.419361	0.999583
SLC27A1	0.418957	0.850931
RPS6KL1	0.418893	0.990676
MAMLD1	0.41881	0.999583
GMPPB	0.418704	0.999583
DUOX2	0.418527	0.999583
KLK5	0.418527	0.999583
A4GALT	0.417929	0.850931
TIGD5	0.417781	0.718286
PIEZO1	0.417616	0.000757924
CDC42EP1	0.417266	0.068295
TRPV2	0.416913	0.999583
PPT2	0.41664	0.999583
RBM46	0.41664	0.999583
PIWIL4	0.41664	0.999583
CBLC	0.415796	0.731855
C19orf60	0.415681	0.774106
CDH15	0.415232	0.999583
NTN1	0.414905	0.509782
SLC25A45	0.41448	0.999583
FOXL1	0.414232	0.999583
TJP3	0.414042	0.303971
ZDHHC24	0.413486	0.999583
LINC00116	0.412967	0.55898
INPP5E	0.412402	0.303971
SLC29A2	0.412229	0.307495
TSPO	0.412141	0.054961
COL9A2	0.411799	0.999583
REXO1	0.411365	0.178249
CYP2S1	0.41134	0.93496
TYMP	0.411327	0.815743
TPRN	0.411221	0.709259
GPR133	0.411183	0.999583
SBNO2	0.410875	0.160252
GDF15	0.410421	0.0113299
TAS2R5	0.410271	0.999583
RTN1	0.410271	0.999583
LGI4	0.410271	0.999583
SLC16A4	0.410271	0.999583
SUCNR1	0.410271	0.999583
C15orf38-AP3S2	0.410271	0.999583
KAZN	0.409723	0.850931
CTU1	0.409528	0.999583
YDJC	0.409443	0.0552779
DPEP1	0.409318	0.999583
CEP170B	0.40897	0.033827
DCST2	0.408615	0.999583
SLC52A2	0.408534	0.0345643
ALOXE3	0.4079	0.999583
IL1R2	0.40771	0.999583
ANKMY1	0.407336	0.889979
LRP3	0.407205	0.462079
ZNF607	0.406827	0.999583
MAPK8IP3	0.406787	0.171533
DOT1L	0.406246	0.0815346
HTR1B	0.405705	0.999583
PITPNM3	0.405539	0.999583
SPSB3	0.40539	0.52089
METRNL	0.40524	0.338396
TAGLN	0.405107	0.999583
KLHL17	0.405006	0.362718
PET100	0.40462	0.999583
GRIN2C	0.40454	0.999583
CLDN2	0.40454	0.999583
MAP3K6	0.40443	0.316792
NFKBIZ	0.404296	0.999583
TIGD3	0.404149	0.999583
MAP3K11	0.403955	0.0930974
TBX4	0.403633	0.999583
FITM1	0.403633	0.999583
JAM2	0.403633	0.999583
SLC9A3R2	0.403307	0.460034
RBM38	0.403171	0.0863139
RIN1	0.402172	0.139766
MTFP1	0.401553	0.985773
MAST3	0.40114	0.39334
APOM	0.400707	0.999583
AADAC	0.400657	0.999583
TSSC4	0.400206	0.0484778
NUBP2	0.400191	0.0422843
DPP7	0.399952	0.0115815
AP5Z1	0.399885	0.587073
TSC22D4	0.399588	0.504442
SLC26A4	0.399271	0.999583
CCDC13	0.398725	0.999583
CHST7	0.398454	0.875548
ARC	0.398021	0.850504
TRAPPC5	0.397848	0.999583
NCKAP5L	0.397773	0.462079
TBX2	0.397449	0.999583
ERAS	0.397449	0.999583
MAATS1	0.397449	0.999583
CNN1	0.397449	0.999583
UNC5A	0.397321	0.999583
NAPSA	0.395747	0.999583
TRPM2	0.395688	0.043221
ABCA7	0.395453	0.0678874
TGFB1	0.395364	0.891186
NCDN	0.395276	0.0599666
GBP2	0.395139	0.999583
IRF2BP1	0.394961	0.456318
THAP10	0.394701	0.999583
SLC29A4	0.394619	0.871236
ZNF777	0.394588	0.79818
ITGA2B	0.394378	0.999583
TPPP	0.394187	0.999583
TCN2	0.393782	0.999583
ANKRD24	0.393678	0.999583
ERICH2	0.393617	0.999583
SHISA8	0.393617	0.999583
SHB	0.393114	0.999583
WTIP	0.392945	0.999583
MED25	0.39269	0.582402
DNAH17	0.392664	0.999583
FBXW5	0.392314	0.0103614
FAM160B2	0.39227	0.615582
CCDC28B	0.392165	0.999583
ATF5	0.391864	0.865891
KCNH3	0.39154	0.0764484
ZNF573	0.391406	0.999583
MST1	0.39127	0.999583
ADRM1	0.390876	0.00424577
DOC2B	0.390595	0.999583
ASMTL	0.390542	0.850931
PAK4	0.390448	0.245795
TELO2	0.390382	0.131666
TOLLIP	0.38957	0.207685
HBA1	0.389347	0.999583
FBXL14	0.388865	0.880636
ADRA2C	0.388703	0.559946
SPSB2	0.388522	0.954128
ROPN1B	0.38843	0.999583
C2orf50	0.388256	0.999583
HLX	0.388023	0.999583
MICALL2	0.387156	0.393654
LTBP4	0.386964	0.19121
C21orf59	0.38684	0.940339
EXOSC4	0.386756	0.184399
LINGO1	0.386269	0.999583
SH3D21	0.385981	0.999583
RNF217	0.385887	0.967397
RFX1	0.385675	0.999583
FAM222A	0.385465	0.999583
SEMA6B	0.38495	0.130149
IRF7	0.384894	0.999583
NOC4L	0.38469	0.391622
BCAM	0.384677	0.91482
PRODH	0.384567	0.999583
FOXD1	0.384145	0.999583
CELSR1	0.384097	0.0619784
PCSK5	0.383623	0.931243
SLC6A4	0.383532	0.999583
WDR18	0.383515	0.234877
COLQ	0.383173	0.999583
PXDC1	0.38295	0.893309
RP11-1084J3.4	0.382611	0.999583
CTD-3148I10.1	0.382611	0.999583
COL27A1	0.382571	0.965121
MYO15B	0.381957	0.999583
ILDR1	0.381945	0.999583
NKD2	0.381502	0.999583
TCEA2	0.381484	0.999583
CACNA1H	0.381306	0.258838
LRP1	0.380988	0.834945
TMEM132A	0.379891	0.0345222
RGS9	0.37936	0.999583
SLC2A6	0.379342	0.873013
COL6A1	0.37926	0.0940426
CHST12	0.379077	0.891186
AMDHD2	0.378916	0.35463
GTPBP6	0.378486	0.999583
ICAM5	0.378229	0.850504
NPR2	0.378091	0.999583
GLIS2	0.377966	0.999583
CATSPER3	0.377869	0.999583
INSL3	0.377721	0.999583
D2HGDH	0.37746	0.662903
CD82	0.376864	0.850931
LCT	0.376834	0.999583
HOXC10	0.376769	0.999583
SCO2	0.376763	0.201697
WNK4	0.376623	0.999583
TTC21A	0.376061	0.999583
SLC4A11	0.375846	0.731855
XKRX	0.374918	0.999583
IGDCC3	0.374625	0.999583
TDRD6	0.374625	0.999583
HEXA	0.374363	0.999583
HSD17B13	0.374224	0.999583
NOL3	0.373706	0.376725
LRWD1	0.373642	0.387752
SLC35A2	0.373397	0.117929
DHRS12	0.373373	0.999583
RAB3A	0.37325	0.999583
WNT7A	0.373155	0.999583
DNAAF1	0.372818	0.999583
PDZK1	0.372818	0.999583
KRT6A	0.372818	0.999583
N4BP3	0.37261	0.733284
MAT1A	0.372536	0.999583
ARHGAP22	0.372521	0.999583
MAPK15	0.372373	0.999583
ENDOV	0.372279	0.709259
DMC1	0.371998	0.999583
CCDC124	0.371924	0.00934762
RNPEPL1	0.371734	0.774106
AQP1	0.371731	0.999583
FAM179A	0.37152	0.999583
C19orf25	0.371503	0.130308
ST5	0.371489	0.999583
ADAMTS10	0.371102	0.999583
PRSS36	0.371088	0.999583
VASH1	0.371086	0.999583
ATAD3B	0.3705	0.17146
RGS14	0.370291	0.904864
ROM1	0.369782	0.999583
EHD2	0.369771	0.850504
AVPI1	0.369462	0.674583
ZBTB7C	0.369355	0.999583
TMEM184A	0.368948	0.366448
LAMB3	0.368891	0.187129
KREMEN2	0.368395	0.850504
ZNF358	0.368145	0.999583
NBL1	0.368025	0.490769
FBXW9	0.367672	0.953454
FAM209B	0.367406	0.999583
SPATA12	0.367348	0.999583
CDT1	0.367321	0.031502
MMP24	0.366253	0.999583
WFIKKN1	0.366253	0.999583
MAGEA4	0.366253	0.999583
ACTG2	0.366253	0.999583
COL3A1	0.366253	0.999583
PAH	0.366253	0.999583
HLA-DQB1	0.366253	0.999583
CLEC2L	0.366253	0.999583
APBA1	0.366253	0.999583
POU4F3	0.366253	0.999583
CNGA4	0.366253	0.999583
S100A7	0.366253	0.999583
FAM109B	0.366253	0.999583
PNMA3	0.366253	0.999583
FAM153C	0.366253	0.999583
ATOH8	0.366028	0.999583
SULT1A2	0.365804	0.999583
ZYX	0.365751	0.0622712
MRPS12	0.365706	0.108316
EBI3	0.365664	0.999583
CASZ1	0.365146	0.999583
MT1E	0.364936	0.117818
VPS51	0.364155	0.0678874
TSPAN19	0.363892	0.999583
CNTN1	0.363494	0.999583
C1orf105	0.363147	0.999583
C10orf54	0.363072	0.59668
LAMP3	0.36272	0.999583
COL6A2	0.362183	0.033827
KCNC4	0.361957	0.999583
ISG20	0.361695	0.999583
SLC38A10	0.361487	0.0328508
CLDN15	0.36148	0.999583
EFCAB4A	0.361456	0.999583
DAGLA	0.361131	0.999583
ZNF598	0.361013	0.240998
FAT4	0.360798	0.999583
FICD	0.360496	0.999583
C20orf112	0.360468	0.999583
C8orf46	0.360344	0.999583
PLB1	0.360344	0.999583
AQP8	0.360344	0.999583
EGR4	0.360344	0.999583
FTCD	0.360344	0.999583
SNX31	0.360344	0.999583
ZNF571	0.360344	0.999583
FAM180B	0.360344	0.999583
RIMKLB	0.360344	0.999583
ZNF80	0.360344	0.999583
GGTLC2	0.360344	0.999583
HGFAC	0.360344	0.999583
MASP1	0.360344	0.999583
DUSP26	0.360344	0.999583
IL33	0.360344	0.999583
MEGF10	0.360344	0.999583
DGKI	0.360344	0.999583
NPR1	0.360344	0.999583
ANKK1	0.360344	0.999583
AGAP5	0.360344	0.999583
STX19	0.360344	0.999583
HS6ST3	0.360344	0.999583
SH2D3A	0.360019	0.209411
CTBP1	0.3599	0.0131478
ZBTB17	0.359697	0.308154
HLA-F	0.359676	0.999583
C20orf96	0.359656	0.999583
ZNF821	0.359631	0.999583
CFD	0.35962	0.577048
CRTC1	0.359395	0.999583
SIGIRR	0.359295	0.875548
MRC2	0.359229	0.706931
ATP2A3	0.359009	0.817961
EDEM1	0.359003	0.424286
NUDT22	0.358843	0.359545
DECR2	0.358828	0.999583
MAGEA6	0.358791	0.855831
IGSF9B	0.358765	0.999583
ZNF787	0.358755	0.538999
BCL3	0.358751	0.999583
SPPL2B	0.358658	0.863143
PTCD1	0.358617	0.999583
BEGAIN	0.358065	0.999583
PGLS	0.357929	0.746937
REEP6	0.357801	0.376539
FURIN	0.357606	0.225221
WFDC1	0.35738	0.999583
PLA2G4D	0.35738	0.999583
XKR3	0.35738	0.999583
KRT40	0.35738	0.999583
ADAMTSL5	0.357162	0.999583
TNFRSF1B	0.357001	0.999583
LTBP3	0.356652	0.171239
ZNF510	0.355824	0.940339
RARA	0.355588	0.85608
CHMP6	0.355579	0.461145
C1orf86	0.355485	0.817961
SLC17A7	0.354992	0.999583
SLC43A1	0.354983	0.999583
FAM83G	0.35495	0.216042
GATA6	0.35475	0.999583
WDR24	0.354555	0.999583
MVB12B	0.354423	0.817961
ROPN1L	0.35441	0.999583
SRGN	0.35441	0.999583
FGD2	0.35441	0.999583
CRB2	0.35441	0.999583
MAP1LC3C	0.35441	0.999583
MMP25	0.35441	0.999583
MACROD2	0.35441	0.999583
GPR157	0.354265	0.999583
DNAJC4	0.353945	0.999583
SLC6A9	0.353794	0.999583
TWIST1	0.3534	0.999583
CBX4	0.353356	0.389841
MED15	0.353269	0.363424
HIST2H3A	0.35299	0.999583
CNTD2	0.352845	0.999583
PLXNC1	0.352657	0.999583
SP140	0.352421	0.999583
TECTA	0.351666	0.999583
TEKT2	0.351435	0.999583
SOX30	0.351435	0.999583
AQP6	0.351435	0.999583
MLIP	0.351435	0.999583
OBSCN	0.351417	0.706931
LRRC37A2	0.35139	0.999583
POLR2L	0.351031	0.873033
ZSWIM3	0.35091	0.999583
PELI3	0.350503	0.880963
ABTB2	0.350423	0.954128
TOR4A	0.35025	0.111565
HIST2H3D	0.349992	0.0940426
DUOX1	0.349988	0.898407
PHLDB3	0.349982	0.999583
B9D1	0.349814	0.824807
SLC22A18	0.349797	0.999583
DPM3	0.349348	0.774106
ARTN	0.349229	0.999583
SYDE1	0.349172	0.999583
AHSG	0.34908	0.999583
ARL4C	0.348845	0.999583
PPP1R12C	0.348261	0.200928
BCL2L15	0.3482	0.999583
TSPAN1	0.348168	0.999583
CCDC19	0.348137	0.999583
FBLIM1	0.348117	0.999583
EVPL	0.347849	0.0422843
FIZ1	0.347718	0.999583
PLK2	0.347617	0.117818
MRPL55	0.347426	0.534313
ARFRP1	0.347097	0.359545
PARD6A	0.347079	0.999583
KCNN1	0.34688	0.999583
RAB30	0.34688	0.999583
TENC1	0.346821	0.764034
CROCC	0.346769	0.713296
ARRDC1	0.3465	0.615371
FLYWCH1	0.346252	0.171239
CACNB1	0.3453	0.999583
UCN	0.34498	0.999583
MROH1	0.344965	0.275831
HTR1D	0.344923	0.999583
FTCDNL1	0.344677	0.999583
CDH22	0.34455	0.999583
ATG2A	0.344451	0.731855
ARID3A	0.344	0.983586
SEC14L2	0.343737	0.995335
ZNF496	0.343656	0.460747
MORN3	0.34355	0.999583
SDK2	0.34355	0.999583
ARVCF	0.342729	0.803591
CLUH	0.342284	0.0218337
GUCA1B	0.34225	0.999583
NDUFV2	0.342187	0.999583
SNAPC4	0.342095	0.452819
ADAMTS2	0.341965	0.999583
ELFN1	0.341311	0.999583
SLC23A3	0.341297	0.999583
ITPRIP	0.341	0.307495
RHBDF1	0.34095	0.999583
ABTB1	0.340798	0.999583
KANK3	0.340615	0.999583
TECPR1	0.340574	0.436377
MICAL1	0.340391	0.727351
ZNF619	0.340073	0.999583
PLEKHH3	0.340071	0.307495
ISL2	0.339876	0.999583
CACNB3	0.33946	0.609197
FES	0.339458	0.999583
BATF3	0.339279	0.999583
C1orf233	0.33908	0.999583
NR4A1	0.339041	0.999583
C2orf72	0.338961	0.999583
SMG9	0.337976	0.16566
CPQ	0.337826	0.999583
BCL7A	0.337746	0.56102
FBXL15	0.337295	0.986866
COL5A2	0.337231	0.999583
PRF1	0.337185	0.999583
WDR34	0.336993	0.00840253
C5orf56	0.336939	0.999583
MEGF8	0.33691	0.267593
SEMA3F	0.336651	0.818583
BLOC1S6	0.336605	0.999583
MYH14	0.336544	0.131876
NBEAL2	0.336508	0.175836
C19orf70	0.336354	0.207685
PANX2	0.33612	0.999583
WBSCR27	0.335939	0.999583
SSSCA1	0.335736	0.216042
ZNF710	0.335494	0.999583
TRABD	0.335407	0.28616
RHOB	0.335299	0.00846765
TNK2	0.335275	0.671563
CHPF2	0.33511	0.281839
BOLA2B	0.335084	0.327723
AHRR	0.335001	0.824807
ZC3H3	0.334622	0.706931
FCHO1	0.334267	0.460659
RGS19	0.334216	0.718359
SLC17A9	0.334201	0.791497
B3GNT4	0.334101	0.999583
SIX1	0.334097	0.999583
DOCK6	0.333927	0.307495
SCG5	0.33386	0.999583
SOGA1	0.333738	0.552491
YPEL1	0.333479	0.999583
ACD	0.333417	0.491195
PLXNA1	0.33305	0.0425814
HSF1	0.332962	0.0211218
CYP4F22	0.332937	0.999583
LSR	0.332926	0.0484778
ESPN	0.332908	0.985773
ASPSCR1	0.33282	0.62106
TLR3	0.332712	0.999583
SLC16A5	0.332438	0.747678
PLLP	0.332387	0.999583
NDUFB7	0.33233	0.160993
MRPL4	0.33208	0.104055
EHD1	0.332059	0.190667
ATP5D	0.331708	0.0977681
NDOR1	0.331674	0.85608
RHOD	0.331522	0.402228
LRRC45	0.331148	0.363744
CERS4	0.331012	0.783745
PLA2G15	0.33088	0.797509
KDM6B	0.330712	0.999583
PTGES2	0.330594	0.013625
RASL11A	0.330462	0.999583
ZDHHC8	0.330188	0.494159
C19orf48	0.330157	0.907937
MICALL1	0.329999	0.556386
HKDC1	0.329947	0.999583
CGB7	0.329181	0.999583
NKX3-2	0.329155	0.999583
NKG2-E	0.328677	0.999583
PIP5KL1	0.328207	0.999583
HCST	0.328063	0.999583
CLCF1	0.328063	0.999583
CDC42EP2	0.327859	0.536211
DUSP23	0.327856	0.986866
FBXO10	0.327809	0.999583
NAGS	0.327721	0.936246
ATAD3A	0.327717	0.0314166
KRT7	0.327668	0.999583
FOSL1	0.327528	0.532664
ZNF444	0.327407	0.999583
ARHGAP27	0.327258	0.243495
AP5S1	0.327194	0.786391
TMEM161A	0.327077	0.171239
SEMA3B	0.327076	0.999583
GRIN2D	0.327047	0.999583
NCLN	0.327009	0.0189361
C16orf91	0.326888	0.883151
C1orf101	0.326624	0.999583
NELFA	0.326469	0.245162
NOXO1	0.326352	0.999583
SAA1	0.326285	0.999583
CTNNA3	0.326285	0.999583
CARD9	0.326285	0.999583
KIFC2	0.32594	0.321335
BRSK2	0.325935	0.999583
SZT2	0.325558	0.624734
ZNF768	0.325553	0.307495
MPG	0.325473	0.706931
C15orf39	0.325447	0.854081
ZNF574	0.325416	0.384666
RP11-762I7.5	0.325272	0.999583
GPAA1	0.324998	0.203979
REP15	0.324752	0.999583
GAS6	0.324722	0.233102
PRDM6	0.324689	0.999583
NOTCH1	0.324493	0.290443
PHRF1	0.324454	0.0537944
FLNC	0.324355	0.0308758
MISP	0.324153	0.139766
C1orf122	0.324149	0.717044
FLNA	0.324071	0.00245495
CTDP1	0.324048	0.303971
PCNXL3	0.324033	0.156052
PLEKHG5	0.323803	0.426001
UCP3	0.32379	0.999583
SLC19A1	0.323758	0.594704
IER2	0.323179	0.0345902
TXK	0.322708	0.999583
GAS2L1	0.322687	0.609287
MDFI	0.322671	0.731855
LIF	0.322482	0.0344862
ZNF385C	0.322259	0.999583
PTPRZ1	0.321457	0.999583
PER3	0.321375	0.999583
SIRT6	0.321365	0.644351
SETD1A	0.321328	0.75797
PQLC1	0.321196	0.363041
NCOR2	0.32092	0.4456
SPRY4	0.320617	0.0701929
EPN1	0.32054	0.36688
ZNF865	0.320479	0.999583
GHDC	0.320299	0.932391
WFS1	0.320255	0.576101
ZNF276	0.320197	0.338396
FBF1	0.320118	0.999583
PEX12	0.31998	0.999583
ZNF579	0.319596	0.986866
SLC27A4	0.319539	0.999583
NOS3	0.31953	0.667845
FBXL19	0.319432	0.388437
TMEM141	0.319064	0.999583
MORN1	0.31893	0.999583
FMNL3	0.31835	0.999583
FJX1	0.318196	0.999583
RPS10	0.317804	0.999583
METTL10	0.317803	0.999583
FAM3A	0.317773	0.999583
MLST8	0.317737	0.303971
RAMP1	0.317651	0.829173
ACADS	0.317625	0.803591
CCDC63	0.317437	0.999583
GOLT1A	0.31713	0.999583
LRFN1	0.316856	0.999583
POLD1	0.316786	0.18211
RAB11FIP3	0.316586	0.707657
WDR90	0.316547	0.834945
NDUFB8	0.316505	0.999583
ZNF843	0.316175	0.999583
HGS	0.316151	0.0131478
GABRD	0.316127	0.945337
TUBB3	0.316008	0.999583
PRIMA1	0.315931	0.999583
SAPCD2	0.315894	0.0120466
NFATC2	0.315778	0.999583
ZNF343	0.3156	0.999583
ALDH8A1	0.315391	0.999583
RPS6KA4	0.315318	0.0540953
BRAT1	0.315316	0.131899
AGPAT2	0.315278	0.402228
ADARB1	0.315252	0.93496
THAP7	0.315037	0.786844
FHL3	0.3144	0.908938
C1orf116	0.314356	0.999583
GSDMD	0.31435	0.164118
PSD	0.314036	0.999583
TFR2	0.313932	0.999583
STARD9	0.31393	0.908938
MFSD4	0.313784	0.999583
SBF1	0.313513	0.0523641
FANK1	0.313355	0.999583
KLK8	0.313008	0.999583
EPSTI1	0.312912	0.999583
COX6A1	0.312743	0.919992
GPSM1	0.312717	0.611992
LEPREL1	0.312422	0.999583
NPEPL1	0.31226	0.999583
UNC93B1	0.31221	0.491195
PPP6R1	0.312144	0.171533
ENKUR	0.311854	0.999583
LTBP2	0.311843	0.999583
VPS33A	0.311814	0.999583
SLC25A10	0.311777	0.898407
BTD	0.311543	0.999583
GLDN	0.31153	0.999583
BRF1	0.311511	0.243569
NPDC1	0.311202	0.674583
FAM83H	0.311064	0.0815346
PLAC1	0.310779	0.999583
CTD-2287O16.3	0.310728	0.999583
SH3GL1	0.310581	0.136816
GIPC1	0.310579	0.353567
TTLL12	0.310553	0.0511891
DVL1	0.310277	0.0308758
NFKBID	0.310159	0.999583
PEMT	0.309858	0.986866
MPST	0.309756	0.292077
ZNF775	0.309752	0.999583
TMEM198	0.30955	0.999583
C20orf27	0.309499	0.204531
SCNN1D	0.309427	0.999583
OGFR	0.309421	0.108316
PDLIM7	0.309168	0.441973
PHYHIP	0.309143	0.999583
ARID3B	0.309138	0.999583
BOK	0.308983	0.281839
DUSP8	0.308801	0.999583
INTS1	0.308797	0.0365302
DUS3L	0.308735	0.547867
ADAMTS17	0.308663	0.999583
SPAG6	0.308626	0.999583
KCNN2	0.308626	0.999583
SPAG8	0.308626	0.999583
TRIM72	0.307746	0.491195
GRAMD4	0.307737	0.747216
RELT	0.307363	0.801067
IL15RA	0.307299	0.999583
PDCD6	0.307216	0.999583
GRTP1	0.307199	0.999583
EPHA2	0.30689	0.0211218
PLEKHJ1	0.305883	0.366475
ZNF205	0.30579	0.999583
CCDC40	0.305462	0.999583
VWA7	0.305254	0.999583
FSCN1	0.305194	0.0256359
BANP	0.30516	0.731855
MN1	0.30502	0.999583
ZNF513	0.305007	0.999583
C4B	0.30444	0.999583
CBX6	0.30433	0.105833
ZNF771	0.304071	0.999583
EFHD2	0.304021	0.184399
TCF3	0.303979	0.0639462
ADAM11	0.303911	0.999583
MOSPD3	0.303871	0.999583
ZBTB46	0.303774	0.938089
SIRT4	0.303735	0.999583
CCDC17	0.303698	0.999583
ADCY9	0.303615	0.834945
APBA3	0.303611	0.987783
UTS2	0.303503	0.999583
HAGHL	0.303489	0.999583
GTF2H4	0.303462	0.999583
ZNF335	0.303161	0.673644
COX14	0.30277	0.999583
ZNF408	0.302105	0.850931
GPX1	0.301936	0.0302202
QTRT1	0.301813	0.718359
HIC2	0.301786	0.907651
RP11-322E11.6	0.301761	0.999583
C11orf48	0.301758	0.869474
ZMAT5	0.301701	0.850504
RASSF7	0.30158	0.759699
HDAC5	0.301485	0.296919
RP11-303E16.8	0.301469	0.999583
IZUMO4	0.301448	0.999583
DTX2	0.3013	0.987783
SARDH	0.301243	0.999583
GMFG	0.301225	0.999583
FRAS1	0.30109	0.0422712
PRKD2	0.300697	0.376382
ADCK1	0.30054	0.999583
TST	0.300459	0.908938
NLRP14	0.30042	0.999583
CTU2	0.300357	0.234327
KCNJ12	0.300167	0.915802
HMHA1	0.299973	0.791994
CLCN2	0.299911	0.818408
NR1H2	0.299626	0.731855
C19orf73	0.299391	0.999583
CHN2	0.298523	0.999583
COL11A2	0.298522	0.999583
FAHD2A	0.298326	0.731855
HBG2	0.298314	0.999583
TNS1	0.298291	0.999583
BAIAP3	0.298231	0.999583
PLXNB2	0.298144	0.0502346
TNS3	0.29814	0.818583
EMC10	0.298119	0.117818
LBX2	0.298103	0.999583
NTHL1	0.298058	0.756613
KCND1	0.297787	0.999583
DBN1	0.29772	0.0257194
SYTL1	0.297656	0.930476
PLD3	0.297463	0.52356
SGTA	0.297126	0.0400487
TFEB	0.297107	0.999583
SLC27A5	0.296976	0.999583
ZNF746	0.296964	0.656163
OGFOD3	0.296845	0.267042
PROM2	0.296671	0.999583
MAFF	0.296638	0.764823
PKMYT1	0.296506	0.307495
SLC35E3	0.296499	0.999583
FBXO17	0.296456	0.999583
TRIM62	0.296417	0.999583
MYOM1	0.296369	0.999583
SIPA1	0.29635	0.259014
LRMP	0.296299	0.999583
GBP4	0.296299	0.999583
AKR1C1	0.296299	0.999583
PPEF1	0.296299	0.999583
ATP4A	0.296299	0.999583
CPXM2	0.296299	0.999583
RFPL1	0.296299	0.999583
FOXN4	0.296299	0.999583
ALS2CR11	0.296299	0.999583
BATF	0.296299	0.999583
PADI4	0.296299	0.999583
TTLL10	0.296299	0.999583
CCR1	0.296299	0.999583
AQP7	0.296299	0.999583
HTR3A	0.296299	0.999583
DMRTA1	0.296299	0.999583
CNTN2	0.296299	0.999583
TUBB3	0.296299	0.999583
MAGEB3	0.296299	0.999583
ECT2L	0.296299	0.999583
C20orf202	0.296299	0.999583
GNG2	0.296299	0.999583
POLRMT	0.296172	0.259014
HEXIM2	0.296083	0.999583
FGFR4	0.296035	0.649093
PLEKHM2	0.295778	0.363041
CCDC78	0.295452	0.999583
ACP2	0.295416	0.55898
ADCK5	0.295301	0.999583
SLCO4A1	0.295169	0.307495
ANKRD9	0.295083	0.999583
KIAA1737	0.295054	0.999583
FUT2	0.294915	0.999583
MFSD12	0.294871	0.245795
COPE	0.294633	0.380715
WDR66	0.29452	0.999583
IL31RA	0.294342	0.999583
STRADA	0.294342	0.999583
ASIC1	0.294309	0.938089
ZDHHC12	0.29425	0.376725
RP11-785H5.1	0.294105	0.999583
PEX10	0.293845	0.746937
MIER2	0.29355	0.965785
COQ4	0.293542	0.729322
GSN	0.293532	0.182952
SNX33	0.293425	0.999583
NRTN	0.293402	0.999583
ARHGEF18	0.293301	0.580831
ENTPD8	0.293223	0.999583
PSMB8	0.293201	0.999583
SLC46A3	0.293186	0.999583
PKP3	0.29288	0.115137
FKBP8	0.292836	0.153149
PAM16	0.292804	0.999583
UPF1	0.292764	0.0537944
TMEM109	0.292692	0.315037
RP11-101E3.5	0.292482	0.999583
RXRA	0.292459	0.217755
RGMA	0.292202	0.999583
MXD3	0.29217	0.891186
THBS1	0.292049	0.850931
NSMF	0.291969	0.124645
SPECC1L	0.291931	0.999583
LMF1	0.291905	0.999583
OSBPL1A	0.291864	0.673818
ZBTB48	0.291488	0.907931
ZBTB47	0.291438	0.999583
PTP4A2	0.29129	0.96551
MC1R	0.291255	0.999583
LZTS2	0.291237	0.159331
BMP8A	0.291214	0.999583
BAI2	0.290875	0.999583
RRAS	0.290781	0.999583
FGFR3	0.290723	0.463137
LRPAP1	0.290386	0.0484778
DUSP5	0.29025	0.100527
DMPK	0.290151	0.999583
FBXO2	0.289944	0.306705
FBRS	0.289761	0.963531
[truncated: 11,845 more rows]

## Sheet: siPAT1B (HEK293)
Supplementary Table 1, sheet 6
transcriptome following PAT1B silencing in HEK293 cells
Name	log2 FC	padj
PVRL4	1.97721	2.54474e-25
TAF7L	1.77324	1.32091e-12
PPL	1.607	6.72559e-09
SCG3	1.45416	5.43182e-06
FILIP1L	1.37579	4.95026e-06
FRMPD2	1.32583	9.33879e-10
TP53INP1	1.30989	6.6447e-17
KBTBD8	1.28395	1.49843e-17
DDX58	1.26646	3.88255e-13
SYT14	1.25667	0.000111823
SYTL5	1.23336	1.66876e-16
FLRT3	1.21347	4.05879e-15
ZNF654	1.20425	5.62246e-13
RRM2B	1.20334	7.2854e-17
CHGB	1.20317	0.000218926
C14orf39	1.20127	0.000189714
LRRTM2	1.19953	2.20569e-06
ARHGAP30	1.18925	0.000263398
YOD1	1.17958	8.52241e-17
SCN3B	1.17448	0.000270265
RGS2	1.16389	9.11205e-14
RNF6	1.15095	9.89712e-12
RUNDC3A	1.1446	0.000285175
RAB39A	1.13265	6.63354e-13
LACC1	1.12164	1.24993e-07
ZNF331	1.11585	0.000110119
YES1	1.10962	6.11829e-16
ID3	1.10395	3.63947e-12
AP3B2	1.10268	2.30578e-05
PGM2L1	1.10045	8.08757e-11
STK17B	1.09831	1.46856e-13
TNPO1	1.08708	3.53002e-15
SLC25A46	1.07625	9.11205e-14
RBAK	1.06301	1.19957e-12
MMP24	1.05791	0.00136819
LIG4	1.05014	2.2607e-09
TROVE2	1.04781	2.49244e-11
LRIF1	1.04251	1.00934e-11
HSPH1	1.03461	1.98436e-14
PHEX	1.03338	0.000653035
UTP20	1.02861	5.39916e-14
SLC16A4	1.02561	1.88808e-06
UTP23	1.02383	6.07381e-12
OTUD6B	1.01493	8.97943e-12
DCAF4L1	0.99554	0.000135923
DDX6	0.986791	4.98895e-12
UBL3	0.980258	2.71485e-11
ZNF37A	0.976814	1.93034e-10
FBXO28	0.972909	2.27051e-12
GDAP1	0.968904	2.38321e-10
LYSMD3	0.962032	8.89222e-10
ZNF780B	0.960723	2.22468e-08
RRP15	0.960297	8.09088e-12
CYP27B1	0.958864	0.000281047
ZNF33A	0.955681	8.22156e-10
AMY2B	0.953055	0.000115556
COMMD10	0.95286	1.66083e-09
TNFRSF10D	0.952301	2.63629e-10
CEP85L	0.949191	8.93221e-11
MAP3K2	0.949039	2.00595e-11
GPR137C	0.94866	8.13273e-07
FAR1	0.939014	1.45352e-11
OSTM1	0.937917	9.7296e-11
SEMA3C	0.936007	1.879e-09
KPNA4	0.932956	1.23542e-10
TWF1	0.929869	8.89222e-10
DICER1	0.926781	8.97943e-12
RRH	0.926598	0.00279847
ELSPBP1	0.92653	0.00484641
TAPT1	0.91535	1.66083e-09
GPAM	0.915052	4.62808e-10
BROX	0.911931	7.11036e-10
GYS2	0.911159	0.00694489
ZSCAN16	0.906689	4.69859e-07
SLU7	0.906262	9.11187e-11
NAA16	0.904243	4.32545e-09
FNDC3A	0.903791	5.07647e-10
RDX	0.897759	8.67032e-08
CYB5R4	0.89418	1.31132e-09
ACYP2	0.893203	0.00128671
TP53I3	0.892592	1.67086e-06
BNIP2	0.891483	6.45079e-10
KIAA1456	0.888743	5.39635e-06
RAB8B	0.887792	8.02158e-09
DHRS2	0.883433	9.4754e-05
CDKN2B	0.880656	6.02056e-07
ZMYND11	0.880198	5.95862e-10
TAF13	0.880038	3.28577e-08
C8orf46	0.879523	0.00945531
ZNF525	0.879115	0.000142908
ZBTB1	0.877062	1.83321e-09
DEK	0.876111	5.07647e-10
EPHA7	0.874527	3.42924e-09
FBXL3	0.873252	1.95698e-10
SYP	0.873018	3.90302e-07
EMILIN2	0.872036	8.30964e-07
ARMCX3	0.871322	9.42588e-10
TMEM30A	0.871146	4.62407e-10
LRIT3	0.869306	0.00654627
SCYL2	0.868806	8.94614e-09
UBE2W	0.868463	1.16624e-09
TFB2M	0.867281	3.01926e-08
C12orf4	0.86453	5.97759e-08
SOCS4	0.859495	9.33879e-10
GTPBP10	0.859429	1.60295e-09
UFM1	0.855358	2.20518e-09
EIF5	0.85294	4.61385e-09
ZNF28	0.847137	1.10545e-05
CCDC144A	0.845379	0.00324138
ZC3H8	0.841815	6.02831e-08
RPAP3	0.840299	3.81962e-07
ID4	0.840276	1.97643e-09
BRMS1L	0.840074	5.76251e-08
HECTD2	0.839681	1.52827e-07
NDUFAF4	0.83858	1.01744e-08
SPOPL	0.835511	6.86451e-08
ZBTB6	0.834544	1.24993e-07
ZNF117	0.831576	5.95033e-05
TSGA10	0.831344	7.7448e-06
ZNF468	0.831088	1.75405e-07
ZNF518A	0.831064	1.36365e-07
SUV39H2	0.830934	2.5906e-09
RAD9B	0.830115	0.00457811
GPR87	0.830056	NA
CNEP1R1	0.827685	7.37049e-08
NAA50	0.826842	1.07505e-09
FAM126B	0.826657	1.90748e-08
UTP15	0.826123	8.30218e-09
NOL8	0.825719	4.32545e-09
ZC3H12C	0.825559	5.51633e-07
SHISA4	0.824642	0.00695389
SLC35A3	0.824568	1.94072e-08
PCGF5	0.820544	1.01859e-07
SPAST	0.818856	1.27813e-08
C2orf69	0.818463	1.18904e-07
MYLK2	0.817102	0.00683787
ZSCAN5A	0.817085	0.000271013
PARPBP	0.815548	3.68957e-08
ETNK1	0.813229	6.36464e-09
ZNF711	0.813162	1.34844e-08
KIF14	0.812186	2.45525e-06
ZNF470	0.812174	7.53275e-05
COMMD2	0.81209	6.71217e-09
UHMK1	0.811881	1.35963e-06
C3orf14	0.811756	3.44869e-07
PIK3C2A	0.81074	1.33707e-06
CYBB	0.809401	0.0163694
AASDHPPT	0.807622	1.92249e-08
COMMD8	0.807451	1.28213e-07
ZNF10	0.807287	1.10597e-05
DNAJB4	0.80594	2.95584e-07
SKIL	0.805872	1.30001e-07
ZNF829	0.804784	2.96821e-05
SMC4	0.804578	2.2058e-08
NAA15	0.803221	1.34844e-08
GMFB	0.802947	4.75138e-07
RLF	0.801471	6.07292e-07
XPO4	0.800658	1.90748e-08
CGRRF1	0.798866	1.11385e-06
ZNF770	0.797278	1.4859e-08
RYBP	0.797098	1.18904e-07
KPNA3	0.79599	2.42857e-08
APPBP2	0.795825	2.90518e-08
TRIM23	0.795587	1.46617e-06
MORC3	0.793972	1.36365e-07
TTLL7	0.792839	3.86526e-06
MYSM1	0.792075	1.5199e-08
FRMD6	0.790969	1.04086e-07
G3BP2	0.790025	1.2206e-08
PLAG1	0.789583	2.68938e-07
NLRP11	0.788522	0.0215561
MIER3	0.788386	2.31702e-07
GXYLT1	0.787573	5.58097e-06
CXorf57	0.787251	1.4859e-08
TMEM126B	0.786652	2.33232e-08
WDR36	0.785087	1.39392e-08
ATP2B1	0.783058	1.93451e-07
C5orf51	0.782701	1.02209e-07
ZZZ3	0.782532	9.60082e-08
VPS26A	0.781974	4.1529e-07
TFAM	0.781723	1.07037e-08
SMAD7	0.78129	2.9074e-06
MFAP3L	0.781211	7.58709e-06
RANBP6	0.780767	3.88883e-08
SLC30A1	0.779876	2.14193e-06
KPNA5	0.779835	3.3769e-06
ATF1	0.77964	2.41604e-07
ZHX1	0.779263	4.85246e-07
FBXO30	0.777891	1.50771e-07
TSNAX	0.777121	2.84964e-07
BMPR2	0.776935	3.90302e-07
THUMPD1	0.776536	6.09805e-08
STON2	0.77605	1.13692e-05
ZBTB10	0.775606	1.97183e-07
HNRNPH2	0.774726	0.000866967
CMTM1	0.774701	0.0245074
NR2F1	0.774512	2.68327e-06
EXOC5	0.772935	4.20296e-07
KTN1	0.772932	2.42693e-05
GOLIM4	0.772035	2.96819e-07
ANKRD1	0.772024	0.00614246
FAM83B	0.77199	0.000348893
ZNF451	0.771927	8.59712e-08
ACADM	0.771589	1.2333e-07
RNF19A	0.770929	1.29302e-07
DNAJC2	0.7692	2.99709e-07
ZMPSTE24	0.769143	6.03954e-08
GLS	0.768669	4.94357e-07
FILIP1	0.767066	0.0036443
ANKAR	0.765502	5.22255e-05
ZBTB33	0.765243	9.60082e-08
KIF5B	0.763124	2.33802e-06
SAMD12	0.763116	0.00149427
ZNF100	0.763031	3.87735e-06
PCLO	0.762502	3.38022e-05
PRKAA2	0.761783	3.83491e-07
ID1	0.759226	0.00107264
AHCTF1	0.758875	2.20096e-06
RB1	0.758444	2.12442e-07
ZNF845	0.757934	1.73846e-05
BAZ1A	0.755714	1.50004e-07
HAL	0.753451	0.00585217
RECQL	0.753251	1.21346e-06
SPATA18	0.752533	1.69521e-05
KIAA1033	0.751816	2.2262e-06
MOB1B	0.750587	3.7987e-06
MBNL1	0.748164	3.28088e-07
RRN3	0.747062	1.18904e-07
FCHO2	0.746815	4.3993e-06
NBN	0.746708	6.27501e-07
ROCK1	0.746112	5.34855e-07
PCNP	0.746048	8.1595e-08
LARP4	0.745434	9.34278e-07
AGL	0.745307	3.09006e-07
DYNC1LI2	0.744461	5.34855e-07
ZNF33B	0.744331	1.67639e-05
TOR1AIP2	0.74418	2.09249e-07
CHIC1	0.742061	4.19928e-06
TMEM168	0.741689	2.78521e-06
EDEM3	0.741558	5.34855e-07
ZNF761	0.741259	6.58053e-06
TMEM198	0.740588	0.00077249
PPAT	0.739792	1.05165e-07
AP4E1	0.739755	1.08262e-06
ALKBH8	0.73943	1.04859e-06
TMOD3	0.73904	2.75832e-06
HERC5	0.737865	2.53402e-06
RSPH4A	0.737793	0.00790801
ZDHHC17	0.737781	2.03899e-07
CACNB4	0.737702	5.67029e-06
KLHL28	0.737123	3.21236e-06
RPS6KA3	0.736606	5.34855e-07
ZFYVE16	0.736359	2.27783e-06
INTS6	0.736253	3.12985e-07
NAA30	0.735616	8.83994e-07
NHLH2	0.734984	0.0135796
STXBP5L	0.734964	0.00086193
ZNF267	0.734862	1.20417e-05
BAAT	0.7348	0.0283254
RIMS2	0.734359	0.0136662
ZDHHC21	0.734311	9.92198e-06
CUL5	0.732412	1.02576e-06
SERINC1	0.732115	1.52833e-07
USP38	0.730891	6.98572e-07
JMY	0.730649	2.96676e-06
NUFIP2	0.729787	7.00555e-07
KLHL24	0.725041	9.05095e-07
ATP6V1C1	0.724775	3.11474e-07
EXOC8	0.724736	3.05307e-06
SELT	0.724458	2.41645e-06
DNAJA1	0.724255	4.20296e-07
RPRD1A	0.723548	5.14743e-07
PDE5A	0.722659	1.49982e-06
CCDC82	0.722604	2.56712e-05
DCP2	0.722521	1.89155e-07
STAM2	0.72155	2.13074e-06
RPP40	0.721398	1.41866e-05
UBXN4	0.721302	5.59567e-07
DYRK2	0.7213	2.4629e-06
LAMTOR3	0.720428	7.00555e-07
FAM91A1	0.720272	4.60652e-06
BZW1	0.719777	5.91643e-07
ATAD2B	0.719613	1.64372e-06
NCBP1	0.719272	3.1557e-07
BBX	0.71923	2.47742e-06
CDK6	0.719042	2.76409e-06
NEB	0.718987	0.00804912
C5	0.718796	0.00249589
EFCAB5	0.718731	0.0394402
FAM73A	0.718188	9.25909e-07
STK17A	0.715808	1.78985e-06
ZNF765	0.715583	2.02285e-05
PM20D2	0.714494	8.13627e-07
ERI1	0.713373	2.6127e-06
ZNF605	0.713142	3.23481e-05
RCHY1	0.712701	1.73177e-06
ZFP2	0.712494	0.00717068
NHLRC3	0.711958	2.95315e-06
SMAD5	0.711885	4.73524e-06
SLTM	0.711349	3.7987e-06
DGKH	0.71074	1.6875e-06
TMEM232	0.710633	0.030814
ELAVL2	0.710034	3.38614e-06
NXT2	0.709499	4.54929e-06
PRPF18	0.709219	1.35677e-06
MYO6	0.709179	1.6186e-05
CXADR	0.709172	1.22483e-06
ARL5A	0.709091	7.00555e-07
TBC1D23	0.708253	7.00555e-07
BTAF1	0.707916	1.4391e-06
CALD1	0.70701	8.61764e-07
EIF3J	0.706572	8.58454e-07
SLK	0.706441	1.43122e-05
PGGT1B	0.706261	3.07452e-06
SLC10A5	0.705835	0.0157164
USP53	0.705464	1.65507e-05
CHAC2	0.705261	3.86526e-06
SMARCA5	0.704475	3.74398e-07
USPL1	0.70404	2.22771e-06
WDR66	0.703947	0.00318891
FRS2	0.703173	5.39635e-06
PANK3	0.703093	5.34855e-07
SOCS6	0.702868	1.28015e-05
LIN28B	0.702168	4.77893e-07
ERI2	0.70099	1.68412e-06
PTBP2	0.700686	1.35434e-06
ADHFE1	0.699731	0.0355817
RAB5A	0.698574	5.83833e-06
FAS	0.697431	4.66789e-05
UTP14C	0.697318	1.59433e-05
ZNHIT6	0.696742	2.52382e-06
ZNF616	0.69497	5.08429e-05
SENP6	0.69482	2.2262e-06
LLPH	0.694614	7.09525e-06
TRMT6	0.694435	2.6127e-06
TBL1XR1	0.69329	6.65464e-07
YTHDF3	0.693077	3.81331e-06
CHURC1	0.692706	3.37163e-05
ZC3H15	0.691977	4.60652e-06
EPC2	0.691584	5.60701e-06
DCAF13	0.691539	1.86505e-06
PLEKHA3	0.690936	2.64191e-05
C8orf48	0.690374	0.023307
LIN9	0.690033	5.5022e-06
ZNF510	0.689926	0.000176911
ZNF146	0.689738	5.93077e-06
SLC30A7	0.689514	1.87962e-06
OSBPL8	0.689343	2.33735e-05
MUM1L1	0.688982	0.000177044
HAUS2	0.687846	2.2908e-06
PIGA	0.68684	2.57822e-06
BLZF1	0.685979	1.69072e-05
CDC7	0.685809	8.4128e-07
BMI1	0.685575	0.0131048
TRIM59	0.685467	3.47293e-06
MSX2	0.685214	0.000338793
TGFBR1	0.684905	4.72214e-06
PUS7L	0.684652	1.08856e-05
ZFX	0.684536	1.50514e-06
C1S	0.684368	0.0294746
PAPD5	0.683789	5.93458e-06
SECISBP2L	0.683715	9.90309e-06
GCC2	0.683261	0.000278038
UBXN2B	0.683161	1.10514e-05
CNST	0.682361	8.95595e-06
SREK1	0.680926	2.02566e-06
FAM46A	0.680113	1.43122e-05
TMF1	0.679938	1.52592e-05
ARL5B	0.679801	4.77554e-06
ATG5	0.679019	6.3559e-06
ARRDC3	0.678927	2.54007e-05
HLTF	0.6788	5.58097e-06
DLD	0.678488	1.6875e-06
ZNF12	0.67845	5.55233e-06
DPH3	0.678042	7.10799e-05
C10orf12	0.676837	0.000363702
NRIP1	0.674388	8.28424e-05
SHOC2	0.674303	0.000109629
MDM2	0.673566	4.16513e-06
DNAL1	0.672494	1.87991e-05
PSMD12	0.67157	2.6127e-06
ORMDL1	0.671332	3.1109e-06
KIAA1524	0.670617	2.01248e-05
INO80D	0.67016	0.000203771
MFAP3	0.670133	2.95315e-06
PKIA	0.669908	0.000107322
INPP5D	0.668861	0.00171671
DNTTIP2	0.668559	0.000225094
SLC6A17	0.6685	0.0549751
PDIK1L	0.668372	2.31819e-05
INA	0.666796	0.000532293
FAM13B	0.6666	5.48871e-06
RFK	0.66659	4.11239e-06
SLC36A4	0.666073	2.88517e-05
ZNF680	0.66605	1.6187e-05
ARHGAP11A	0.665839	4.86633e-06
ZNF518B	0.665654	1.28653e-05
HOOK1	0.66529	8.34939e-05
SCAF11	0.66438	9.14725e-06
TRUB1	0.663687	3.1549e-06
CPEB4	0.663627	2.64191e-05
ZNF181	0.663563	7.91049e-05
RIOK2	0.661734	5.12198e-05
KATNAL1	0.66165	2.24499e-05
CECR6	0.661242	0.0139652
SBNO1	0.660923	2.52382e-06
SCRN3	0.660862	1.72003e-05
EIF4G2	0.660451	2.68497e-06
CEP350	0.660133	0.000363995
ZNF502	0.66012	0.0118811
SLC25A21	0.659606	0.00130157
LYRM7	0.659327	5.33739e-05
ZNF780A	0.658238	1.69521e-05
SLC25A36	0.657928	9.02279e-06
ZNF480	0.656907	0.00171087
PRSS23	0.656687	6.01741e-05
C17orf89	0.656592	2.16174e-05
DIS3	0.656568	1.38382e-05
ZNF644	0.656377	0.00015461
SERTAD1	0.655809	0.00577591
RLTPR	0.655717	0.0369728
ACSBG1	0.655646	0.0643116
TBK1	0.655412	1.55446e-05
RNF219	0.65474	1.10545e-05
C8orf44	0.654515	0.00237752
MYEF2	0.653073	3.66136e-05
CBWD2	0.653059	2.11262e-05
SEC23A	0.652797	4.49952e-06
CLK4	0.652796	1.68153e-05
ID2	0.652789	9.05272e-06
ZFP37	0.652647	0.00114642
TAX1BP1	0.652488	6.54122e-05
C21orf91	0.652217	0.000241058
TMEM65	0.652185	9.36931e-06
CCDC90B	0.652108	2.58433e-05
STAG1	0.651586	8.34939e-05
TRAPPC6B	0.651175	9.68954e-06
LPP	0.650608	0.000508738
ANKRD13C	0.650345	5.98136e-06
USP33	0.648549	4.5955e-06
EBAG9	0.647598	0.000111823
KIAA1586	0.647411	1.1664e-05
AKTIP	0.646995	7.9747e-05
MSH4	0.646836	0.00576918
TYW5	0.64671	0.000124998
CEP44	0.645566	1.73846e-05
RAD50	0.645487	0.000164916
CCDC88A	0.64523	0.00032828
SAR1A	0.645161	3.53818e-06
PAWR	0.644168	4.10746e-05
TGS1	0.644041	5.83413e-06
BHLHB9	0.643013	2.88106e-05
DLGAP5	0.642556	2.93841e-05
PIK3R1	0.641848	5.05133e-05
PI15	0.641228	0.0190719
CEP135	0.640761	4.54747e-05
SLAIN1	0.640595	1.07235e-05
MBTD1	0.640309	4.51555e-05
ZNF300	0.63987	9.24859e-05
MTX3	0.639868	0.000725567
PPIP5K2	0.639351	0.000128304
MAPK8	0.639289	1.09284e-05
RBM19	0.639068	1.42692e-05
TRPM7	0.638605	1.09503e-05
CCDC168	0.638589	0.0277733
WDR43	0.638438	4.86633e-06
SP4	0.638131	5.4604e-05
SCAMP5	0.637953	0.000828672
THAP5	0.637591	5.06999e-05
VCPIP1	0.637566	5.52684e-05
LSM1	0.637483	1.42555e-05
CD2AP	0.636777	3.51282e-05
KRCC1	0.636677	0.000252268
VAMP4	0.636496	0.000115556
POLQ	0.636084	1.38849e-05
ARID4B	0.635978	1.4919e-05
N4BP2	0.635949	0.000751035
MTMR9	0.635917	0.000110699
AGPS	0.635881	6.54406e-06
LAMP1	0.635734	1.28211e-05
GULP1	0.635153	0.000262735
GOLGA4	0.634655	0.0698803
LTV1	0.634224	1.00322e-05
TMEM56	0.633992	0.0007231
TM9SF3	0.633565	5.93077e-06
ESCO2	0.632821	0.000135792
BCAS2	0.632792	1.87991e-05
NOL11	0.632169	1.89695e-05
SLC9A6	0.631472	1.24325e-05
HECTD1	0.63099	5.83833e-06
SF3B1	0.630711	4.88726e-06
ROCK2	0.630484	0.000132201
DMXL1	0.630467	0.000213764
NCKAP1	0.630306	7.76526e-06
CRIPT	0.629933	3.37766e-05
FMR1	0.629618	6.77247e-05
UBXN8	0.629588	4.02257e-05
RAD51C	0.629566	1.5666e-05
FNIP1	0.629551	2.72256e-05
ABHD13	0.629367	0.000331607
C19orf57	0.629171	0.00692253
DNAJC28	0.629041	0.00152541
ZNF182	0.628512	0.000113382
ZBTB38	0.628268	0.000143484
ARL13B	0.62778	3.20598e-05
PYGO1	0.627705	0.000205108
C12orf29	0.627146	4.6742e-05
CCNJ	0.626749	2.09645e-05
DDX3X	0.626502	8.50095e-05
MYBL1	0.626118	0.000135327
IL32	0.626106	NA
SH3GLB1	0.625946	2.04318e-05
MAK16	0.624796	2.01248e-05
ANKRD50	0.624479	2.99534e-05
SEC62	0.624456	0.000132887
APPL1	0.624376	1.13692e-05
GAN	0.624279	0.000436472
MRE11A	0.623914	1.13692e-05
TMTC3	0.623431	0.000145248
TTC37	0.623318	0.000500521
MTRF1L	0.623044	1.77705e-05
CD101	0.623018	0.0130613
PLEKHA8	0.622886	0.000142136
GORAB	0.622874	0.000231893
CREB1	0.622867	3.42855e-05
EDA2R	0.622832	0.00215084
SMAD1	0.622511	0.000277594
CAPN7	0.621477	1.97371e-05
CLIC2	0.621144	0.0823655
ANKRD28	0.620932	5.65103e-05
LZTFL1	0.620924	0.000202195
AK3	0.620404	7.83747e-05
USP47	0.620335	0.000129528
AP1AR	0.619859	3.05247e-05
MBOAT2	0.619287	2.22093e-05
MED17	0.618476	2.54697e-05
ZNF92	0.618394	0.000494017
EPB41L3	0.6173	2.30578e-05
ATP11C	0.61728	1.39057e-05
NOC3L	0.617054	3.6161e-05
ENPP4	0.616854	0.000158927
GFM1	0.61679	2.54007e-05
YME1L1	0.616181	1.43466e-05
VPS45	0.615721	2.00109e-05
CCP110	0.615313	0.000110254
HSPA4L	0.614879	2.54007e-05
CEP170	0.614508	9.04749e-05
GJB7	0.614495	0.0573786
MKLN1	0.614134	0.000150464
CUL4A	0.613702	2.93479e-05
ATG14	0.613599	5.2741e-05
CACNA2D1	0.612745	0.000127493
CAND1	0.612682	1.28653e-05
DAAM1	0.612416	0.000213764
PPP4R2	0.611927	2.58069e-05
HIF1A	0.611875	6.08186e-05
ANKRD49	0.61145	7.54889e-05
ZNF195	0.611408	0.000150595
ZNF441	0.610295	0.00498426
ZNF546	0.610099	0.000270863
CEBPZ	0.609777	0.000172608
THOC2	0.609477	0.000384896
UCHL5	0.609365	2.04562e-05
RPS27L	0.609331	0.000162161
ARHGAP12	0.609279	0.000395437
BMF	0.609171	0.000280699
KIF11	0.60908	3.71506e-05
SULT2A1	0.609029	0.0317588
ZIC5	0.608909	0.000486228
EED	0.608892	3.87014e-05
MIER1	0.608711	4.09654e-05
USP16	0.608565	5.5135e-05
PIKFYVE	0.608502	3.3918e-05
ERCC6L	0.608238	0.000247403
ABCA12	0.607886	NA
RIMS1	0.6078	0.0883213
ABCD3	0.607731	1.71824e-05
PLEKHF2	0.607604	0.000175775
ZNF778	0.607577	0.000128304
FAM199X	0.60749	3.73395e-05
ZNF260	0.6069	0.000432942
MYLK4	0.606297	0.0538668
ITGAE	0.606219	0.000108934
SYT11	0.605712	0.0308683
ECHDC1	0.60479	7.53275e-05
FAM208B	0.603927	2.01031e-05
VPS13A	0.603416	0.000334476
BORA	0.602658	5.79057e-05
BACH1	0.602188	0.000211485
METTL15	0.601672	8.85954e-05
SIKE1	0.601632	2.91168e-05
DIEXF	0.601127	3.37766e-05
IER5L	0.600963	0.0814027
TMED5	0.600602	3.42855e-05
NAT1	0.599701	0.00170203
CCNT1	0.599614	4.51555e-05
DDHD1	0.599512	0.000164916
TTK	0.599305	0.000205108
GPBP1	0.599147	3.96826e-05
SYNCRIP	0.598869	1.97371e-05
UBN2	0.59849	0.000417029
CCDC138	0.598405	8.55315e-05
CCDC64	0.598023	0.0288773
USP9X	0.597987	0.000125382
POLE4	0.597581	0.000781348
SSB	0.597159	2.07232e-05
CHIC2	0.597157	0.000803362
RPAP2	0.597078	0.000164977
MAP4K5	0.596967	8.65364e-05
RASGEF1B	0.59643	0.00197512
DNAH10	0.596237	0.0125648
FAM21A	0.595919	5.02021e-05
IPMK	0.595693	0.00028941
NPHP3	0.595378	0.00929159
FASTKD2	0.595128	6.50216e-05
CCDC50	0.594884	7.52042e-05
CLIC4	0.59481	2.55153e-05
ELK4	0.594626	0.00284214
C16orf87	0.593281	0.00011475
TAS2R30	0.593228	0.0212975
SIRT1	0.592636	7.06888e-05
COPS2	0.59224	0.00018185
RBMS1	0.591217	0.000195778
TMX3	0.59103	9.88066e-05
LARP7	0.590882	0.000695406
LRRC40	0.590418	0.000135183
API5	0.590345	4.19801e-05
MECOM	0.589358	0.000364071
SLC35F5	0.589047	0.000212804
ZNF273	0.588894	0.00027408
RGPD3	0.588345	0.000625591
ZNF582	0.588201	0.0196535
SLC5A3	0.588133	0.000269713
DDX10	0.587608	4.91964e-05
KLF3	0.587117	0.000996294
RAB1A	0.587043	3.91077e-05
TAB3	0.586631	0.00041039
CLINT1	0.586535	6.48026e-05
EXPH5	0.586172	0.000450686
ATP6V1G1	0.585902	6.10869e-05
TRMU	0.585602	0.000132633
DNAJB14	0.585373	0.000205108
LSG1	0.585047	8.95554e-05
IKBIP	0.58475	7.24805e-05
MTMR6	0.584019	9.65235e-05
RALA	0.583789	0.000150904
C3orf38	0.583534	7.7097e-05
BTBD1	0.583032	3.40572e-05
NUDCD1	0.583009	9.04524e-05
UBE2Q2	0.582498	0.000118896
GTF3C6	0.58246	0.000122157
USP12	0.58237	0.000186469
GTF2H1	0.581798	6.47992e-05
TMX1	0.581708	3.9622e-05
DZIP3	0.581585	0.000113098
ZNF675	0.581526	0.0020856
MIA3	0.581496	6.90155e-05
GOPC	0.581167	0.00014576
CDC26	0.580538	0.000184094
TMEM167A	0.580224	4.43911e-05
RRAGC	0.580111	0.000625464
RAB21	0.579981	0.000108502
GLMN	0.579427	9.65235e-05
SETX	0.57922	0.000238357
PRTG	0.579031	0.000209379
PNISR	0.578768	0.00020224
ATG4A	0.578687	0.000130494
PLEKHA1	0.578557	0.000166465
FOXN2	0.578423	0.000255204
AMD1	0.578378	6.31951e-05
MRPS35	0.578199	6.42256e-05
SSX2IP	0.578183	0.000336456
PHTF2	0.578086	0.000274589
E2F6	0.577547	0.00013181
DNAJC10	0.577446	4.73292e-05
RBL1	0.577041	9.1108e-05
POLR3F	0.576703	0.000314606
INTS7	0.576576	0.000133108
GUF1	0.576047	0.000157179
SNX2	0.575483	0.000233563
UBA5	0.575388	0.00014394
FAM35A	0.574935	0.000146717
TXLNG	0.574298	9.54259e-05
SLC35B3	0.574089	0.000391253
ZNF506	0.573998	0.112861
TBX3	0.573814	0.00022415
SMC3	0.573737	0.0997984
MED13	0.57365	5.79057e-05
ZNF879	0.5733	0.00318215
UBXN2A	0.573082	0.000178539
GPR180	0.572909	6.19483e-05
ACSL3	0.57271	6.44612e-05
DRP2	0.572495	0.0229526
DEPDC1	0.571886	0.000612074
WDR17	0.571741	0.000588939
SEL1L	0.571599	0.000203121
CASD1	0.571126	0.000555629
RPF1	0.570488	9.42578e-05
DNM1L	0.570354	9.36701e-05
SAR1B	0.570076	0.000298784
DNAH17	0.569657	0.080134
FAM135A	0.569645	0.000697103
RNF138	0.56891	7.37586e-05
FAM24B	0.568796	0.0801961
ATG3	0.568719	0.000125868
RBM39	0.568651	5.02021e-05
MRPL42	0.568632	5.91782e-05
PPP1R9A	0.568583	0.000295536
CDKN2AIP	0.568071	0.00038457
CUL2	0.568052	0.00047225
YPEL3	0.56805	0.0382484
BRCC3	0.568048	0.00020815
COL4A3BP	0.567317	0.000326305
FNBP1L	0.56701	0.000176982
MTDH	0.566681	7.4842e-05
ZNF483	0.566431	0.000842667
PDZK1	0.565808	NA
UBE2J1	0.565684	0.000173751
NKTR	0.565184	0.000109207
SMARCAD1	0.56516	0.000616152
CCNT2	0.56491	0.000112087
CFL2	0.56487	0.00022987
PPP1R12A	0.564742	0.000288551
CTSO	0.564594	0.0159642
ZNF714	0.563627	0.00021877
NME5	0.563506	0.0447266
STRN3	0.563483	0.000110119
KRIT1	0.563381	0.000160239
THAP9	0.56334	0.000782876
MPHOSPH10	0.563293	0.000237926
FAM21C	0.563016	0.000147152
RFX7	0.562901	0.00254266
CCPG1	0.562797	0.00563457
FAIM	0.562746	0.000510089
USP8	0.562722	0.000560361
ZNF430	0.5626	0.000723608
HIGD1A	0.562195	0.000106137
SUZ12	0.561952	0.000171517
GEN1	0.561948	0.000281047
THUMPD2	0.561801	0.000220741
ZNF501	0.560987	0.00352921
ARAP2	0.560973	0.00371268
PRKCI	0.560826	0.00051
SYF2	0.560066	0.000238357
BBC3	0.559709	0.0190445
FAM8A1	0.559594	0.000345706
MYO1H	0.5593	NA
DNAJC25	0.559053	0.00206493
MGA	0.558901	8.92912e-05
ZNF302	0.558671	0.000238316
ITGAV	0.558461	0.000210211
XPO1	0.558408	7.22031e-05
TDG	0.558348	0.000114163
HELLS	0.558032	0.000134224
SHCBP1	0.55798	0.000749322
ZNF678	0.557524	0.000294169
DNAJC13	0.557315	0.000480629
MXD1	0.556992	0.00241488
TAF2	0.556348	0.000143484
ANKRD10	0.556259	0.00180451
BET1	0.556017	0.000316206
CHORDC1	0.555955	0.00012393
TDRD6	0.555936	0.0398818
USP37	0.555864	0.000236962
FAM200A	0.555439	0.00200267
ERBB2IP	0.555112	0.000205108
SRSF10	0.555045	0.00011611
FEM1B	0.555021	0.000479622
GNAI3	0.554952	9.94914e-05
SMC5	0.554832	0.000424464
ZNF816	0.554443	0.00737631
TMEM123	0.554124	0.000105214
PHF20L1	0.55388	0.000300289
FBXW7	0.553567	0.000166798
TXNDC9	0.553303	0.00026777
CCNC	0.553174	0.00012632
TRMT1L	0.552359	0.000233919
PPIL6	0.552347	0.0188925
CAPZA2	0.552084	0.000359798
GPCPD1	0.551845	0.000510993
KCTD9	0.551777	0.000502125
METTL14	0.551523	0.000285327
ZNF713	0.551462	0.00342663
SPG20	0.551236	0.000121213
PTPN11	0.551109	0.000475878
FAM126A	0.551007	0.000433345
MAP2K4	0.550992	0.00018001
RBM27	0.550494	0.000126565
OPA1	0.550481	0.00034006
LRRCC1	0.550439	0.016957
WDR78	0.550379	0.0100797
LYAR	0.550365	0.000190001
CWC27	0.550055	0.000435334
CLK1	0.549553	0.000127148
LDHC	0.549192	0.00165464
DNAJB6	0.549191	0.000115735
YAF2	0.548669	0.000625591
ATP6V1A	0.548209	0.000314606
HEATR5A	0.547838	0.000190218
CALM2	0.547553	0.000113494
PROX1	0.54749	0.0204861
FAM76B	0.547281	0.000471003
SYTL2	0.54698	0.0495711
PDK3	0.546717	0.00083329
ZNRF2	0.546662	0.00158351
PRKG1	0.546486	0.000624083
ERCC6	0.546385	0.000497324
ZNF24	0.54626	0.000128304
RANBP2	0.545938	0.00481245
EFCAB2	0.545884	0.00517462
ZNF197	0.545751	0.000481635
CDKN1B	0.545481	0.000503069
BMP5	0.545344	0.0597386
B3GAT2	0.544841	0.0353896
RAP2A	0.544811	0.000359798
ZNF91	0.544604	0.0635036
ARPP19	0.544278	0.000280357
ZMAT1	0.544181	NA
OSGIN2	0.544097	0.000625591
WBP4	0.544087	0.00120606
ELMOD2	0.544042	0.000705677
TOPORS	0.54374	0.000240397
RWDD4	0.543623	0.00041571
SCUBE2	0.543608	0.105005
ARL15	0.543493	0.000534988
SLC39A6	0.543416	0.000203771
SKIV2L2	0.543173	0.000772648
BCL2L15	0.543113	0.0809041
RAB23	0.543024	0.000325738
RNF217	0.542814	0.00102605
ZNF790	0.542656	0.00502607
DST	0.542414	0.00161134
REEP3	0.541793	0.000711795
ADSS	0.541691	0.000233919
LNX2	0.540991	0.000960749
CTR9	0.54096	0.000231874
TRPS1	0.540887	0.000331607
TMEM199	0.540866	0.000773101
ZWILCH	0.540807	0.000269713
FGF2	0.540364	0.00185728
C18orf25	0.54032	0.000670926
ABCE1	0.540112	0.000454386
OCLN	0.539691	0.000571054
PRKD3	0.539367	0.000284181
GADD45A	0.539155	0.00106372
USP1	0.539133	0.000241435
RP1L1	0.53898	NA
OCLM	0.538725	0.102352
ZRANB2	0.538391	0.000714359
SEPSECS	0.538287	0.00132198
SLC9A2	0.537802	0.0451626
HAUS6	0.5378	0.000488527
CUL3	0.537736	0.000237176
SETD7	0.537483	0.000251199
BIRC2	0.537348	0.00027623
OTUD4	0.537301	0.00117946
SEMA3D	0.536963	0.00901625
COL12A1	0.536659	0.115737
RCBTB2	0.536514	0.0220733
HS6ST2	0.536396	0.000351973
FAM206A	0.536162	0.0043442
PGM3	0.536157	0.000380735
KRR1	0.535974	0.000646266
CBWD1	0.535894	0.00083329
FKBP14	0.53581	0.00304868
FKTN	0.535555	0.000925106
GALNT1	0.535402	0.000230715
BEX1	0.535374	0.0109778
AFF4	0.535303	0.000778632
NEK7	0.534782	0.000583044
CYP2E1	0.534636	0.110733
THAP1	0.534466	0.00194766
NDFIP2	0.534388	0.00021389
CDKN1A	0.534077	0.00129426
ZNF254	0.534013	0.00225951
MITD1	0.533573	0.000593211
ASAH1	0.533552	0.000448006
ARHGAP5	0.533531	0.00225816
PRKRIR	0.533251	0.000225094
FBXO3	0.532945	0.000400174
MFN1	0.532905	0.000359798
TPRG1L	0.53279	0.00876438
ZNF724P	0.532483	0.00880187
GRSF1	0.532477	0.000175641
HCFC2	0.532444	0.00106948
RPA2	0.532143	0.000326487
FAM103A1	0.531965	0.000605283
NAA25	0.531868	0.000263398
C4orf47	0.531693	0.144977
RNF11	0.531497	0.000379312
CELF2	0.531235	0.0312031
ALG10B	0.530879	0.000411868
BDP1	0.530495	0.00194042
PLS3	0.530478	0.000410844
FAM175B	0.530369	0.0004059
PEX3	0.530222	0.000876833
FAM200B	0.529964	0.000618411
KIDINS220	0.52968	0.000262703
ZNF664	0.529563	0.000363995
TOPBP1	0.529244	0.000251199
KITLG	0.528704	0.00264677
LRRC8B	0.528674	0.00115661
NUP160	0.528634	0.000281232
SETMAR	0.528503	0.00548493
C7orf60	0.528308	0.00166601
COG3	0.52801	0.000713009
RALGPS2	0.527607	0.000488527
TEX14	0.527303	0.0585844
PRUNE2	0.527246	0.0191854
TPP2	0.526708	0.00039699
GPATCH4	0.526684	0.000460438
NUP62CL	0.526378	0.000977158
ZNF736	0.525409	0.00102863
DNAAF2	0.525356	0.0011651
CBX3	0.525061	0.00057967
CCBL2	0.524926	0.000501143
C5orf63	0.524875	0.0018949
ETF1	0.524501	0.00020815
PNO1	0.524308	0.000423026
PHF6	0.524177	0.000289594
ATG2B	0.524082	0.000593211
PAK1IP1	0.523566	0.000485835
AP1S3	0.523042	0.0021058
MIS12	0.523034	0.000429055
GNPDA2	0.523027	0.00317681
AKAP3	0.522729	0.0218919
BIRC3	0.522673	0.155018
TMEM170B	0.522268	0.00083555
KLHL10	0.522189	NA
XIAP	0.522117	0.000713101
LRRC58	0.522053	0.00394253
KLHL15	0.521955	0.000966583
LRRC66	0.521847	0.152333
ACBD7	0.521442	0.00214679
DR1	0.521148	0.000305557
ANO5	0.521075	0.000778632
MINA	0.520746	0.000357341
UBE2V2	0.520627	0.000588389
MYO1B	0.520316	0.00048765
PIH1D2	0.520209	0.0287698
FAM177A1	0.520128	0.00235178
MAP3K7	0.519906	0.000376215
XRCC4	0.519824	0.0028142
ZC3H11A	0.519806	0.00105312
TAB2	0.5193	0.00059423
MAF	0.51918	0.00511947
UPF2	0.519028	0.00167757
ZNF131	0.51897	0.000451373
CEP63	0.518922	0.00381189
ZNF44	0.51887	0.0223089
NRAS	0.518839	0.000434629
FSD1L	0.518767	0.00307757
CRBN	0.518477	0.0010116
ZNF594	0.518338	0.00080679
MRPL35	0.518288	0.000440046
ERGIC2	0.518176	0.00111415
ZNF148	0.518018	0.00587535
SRFBP1	0.517976	0.00199085
LYRM2	0.517885	0.000363025
CWF19L2	0.517754	0.00289875
MOSPD1	0.517495	0.000710827
SNX13	0.517492	0.00152541
ZNF292	0.517283	0.0059742
PDZD8	0.517085	0.000363702
TWSG1	0.517002	0.000744682
LCA5L	0.516644	0.133642
PURB	0.51662	0.002466
PPP3CA	0.516592	0.000842859
MFSD8	0.516442	0.000892966
SLC25A32	0.516178	0.000663724
HAUS3	0.515961	0.00114913
POMP	0.515739	0.000616152
PKN2	0.515474	0.000521156
CISD2	0.515419	0.0010752
RABEP1	0.515111	0.000495792
CAB39	0.515014	0.000586013
USP15	0.514532	0.000625591
OVGP1	0.514363	0.0305587
ANGEL2	0.514302	0.000710827
MAT2B	0.513992	0.00044852
ZNF766	0.513933	0.00322042
NUP50	0.51385	0.000363017
KLF12	0.513656	0.000645355
LIN7C	0.513278	0.000566036
OSBPL9	0.513197	0.00061568
DYNLL2	0.512918	0.00156943
RAP1A	0.512544	0.0007702
KBTBD2	0.512345	0.000914405
XRCC2	0.512222	0.000502544
THOC1	0.51221	0.000661482
TIA1	0.512106	0.000666921
SCP2	0.512083	0.000475055
BMPR1B	0.511869	0.0028142
PDE3B	0.511724	0.000939941
ONECUT2	0.511655	0.00929794
UFL1	0.511485	0.00163559
AKAP11	0.511327	0.00235192
TRAPPC8	0.511078	0.000385128
ACRC	0.511059	0.0190288
RASGRF2	0.510732	0.0130461
ZNF286B	0.510606	0.0110439
ZNF322	0.510385	0.000462819
VGLL3	0.510352	0.0168742
LNPEP	0.510243	0.00178649
ZNF189	0.509854	0.000987428
HAT1	0.509836	0.00061568
GAS2L3	0.509604	0.00115502
SMARCA1	0.509522	0.000480612
DSTN	0.509491	0.000506558
CCDC14	0.509404	0.000586013
MAPK6	0.508924	0.00190501
PSTK	0.508419	0.00994534
SIX4	0.508406	0.00533539
AOC3	0.508207	0.144782
CCDC84	0.508197	0.00349728
MDFIC	0.507972	0.00252356
ANKRD12	0.507694	0.00948818
THAP2	0.506989	0.0106661
FAM214A	0.506725	0.00991514
ZBTB41	0.506177	0.00418296
PSMC6	0.505934	0.000841784
IRF2BP2	0.505728	0.000590289
FIGN	0.50562	0.0128671
RSBN1	0.505597	0.000954917
NR1D2	0.505558	0.000657367
ZNF800	0.505501	0.002102
KCTD3	0.505347	0.000841784
WWP1	0.505256	0.000977158
C2orf15	0.50524	0.0533159
METTL10	0.504983	0.00124631
PPP2CB	0.504667	0.000846601
ESF1	0.504324	0.00502805
DBF4	0.504237	0.00114685
WTAP	0.504206	0.000490913
ZNF708	0.504049	0.00358899
RSBN1L	0.503872	0.00140252
ZNF14	0.503826	0.0170833
ZFR	0.503756	0.000477058
TYW3	0.503694	0.00274213
RASEF	0.503563	0.001493
NDUFA5	0.503297	0.000784245
RASSF8	0.50311	0.00137719
LACTB2	0.502751	0.00156281
CGREF1	0.502617	NA
PDS5A	0.50249	0.000756286
DARS	0.501078	0.000510859
CYCS	0.500776	0.000438319
DNAH12	0.500694	0.175996
HN1	0.500658	0.000534396
MATR3	0.500402	0.00122535
IFT80	0.500381	0.00146125
MAP4K3	0.500103	0.0011958
NUP54	0.499666	0.000583044
HEXIM1	0.499644	0.0087217
ITCH	0.499585	0.000584699
FBXL5	0.499264	0.000724325
LRRC49	0.498929	0.00496106
RAD51AP1	0.49886	0.000670926
TIMM21	0.498753	0.0010763
ORC4	0.498726	0.000626182
PGBD1	0.498673	0.00202229
SDAD1	0.498578	0.000939941
TMEM87A	0.498475	0.00103931
ZBTB2	0.498432	0.00206679
ZMYM5	0.498408	0.00396116
ADAM10	0.498231	0.00130137
MBIP	0.497792	0.00331465
TRIAP1	0.497462	0.00123636
LSM3	0.497353	0.00106256
VPS4B	0.497183	0.00151492
CAMSAP2	0.496833	0.000867176
TAS2R10	0.496685	0.182369
LRR1	0.496679	0.00184139
DUSP16	0.496619	0.00083555
PHC3	0.496447	0.00226591
CPLX1	0.496122	NA
CD46	0.495872	0.00257953
PPM1B	0.495871	0.00192913
C3orf20	0.495863	0.169536
SP3	0.495761	0.00068418
CPEB1	0.495643	0.0373009
DHX29	0.495563	0.00174609
LIF	0.495227	0.059479
ITPRIPL2	0.494905	0.00146324
TP53RK	0.494902	0.00229993
EYA4	0.49488	0.00117917
CD58	0.494786	0.00811578
ZMYM2	0.494641	0.00154662
SNX4	0.494462	0.00117871
PRPF40A	0.494223	0.00138097
ARHGEF12	0.494178	0.00215677
ZMYM6	0.494176	0.00204573
ZFP30	0.494064	0.00183348
USO1	0.494013	0.00373056
PCM1	0.493849	0.173747
ZNF583	0.493682	0.0215205
HSPA8	0.493573	0.00225696
TCF4	0.493079	0.00200496
RNGTT	0.493007	0.000925784
MED23	0.492869	0.000714763
MRPS18C	0.492615	0.00229993
G2E3	0.492455	0.00262942
SMAD2	0.492336	0.000877804
PICALM	0.492214	0.00113295
ZNF639	0.492123	0.00112427
WDR35	0.492087	0.000971924
COPB1	0.491983	0.000947638
CCDC58	0.491726	0.00104633
RORA	0.491719	0.00578607
HSPA13	0.491616	0.00440889
SGOL1	0.491595	0.00175196
PCDHA10	0.491549	NA
PPIL4	0.490713	0.00146518
MFSD1	0.4907	0.00116645
KPNA1	0.490642	0.0012418
SUCLA2	0.490636	0.00221061
ESCO1	0.490536	0.00351903
KLHL21	0.490467	0.00216657
NGRN	0.490225	0.00195012
FAM89B	0.490152	0.0494078
SETD2	0.490004	0.00124399
CKAP2	0.489714	0.00165583
NMD3	0.489711	0.00086193
GLRX3	0.489686	0.000750866
KIF18A	0.489679	0.00800131
CYLD	0.489579	0.00114944
FAM204A	0.489567	0.000949691
NUDT6	0.48952	0.0129391
DDX18	0.48946	0.000626182
COL11A2	0.489254	0.134307
ZNF597	0.489173	0.0292778
MSRA	0.488939	0.141077
NSUN3	0.488889	0.00337993
HSPB8	0.488587	0.165206
ZEB2	0.488439	0.00428229
MAD2L1	0.488338	0.0007648
GTF3C3	0.488325	0.00104216
CCDC150	0.488254	0.0018341
KDM5A	0.488185	0.000925784
ACADSB	0.488038	0.0042
TRIM33	0.488017	0.000906919
SLC35A5	0.487728	0.00123392
PPIG	0.487324	0.00894249
TNKS2	0.487316	0.00382204
ZCCHC10	0.487217	0.00150121
NUBP1	0.487132	0.00553959
LPGAT1	0.486969	0.00155535
CLOCK	0.486585	0.00216657
RPP30	0.486514	0.00205711
SLC38A9	0.486485	0.00139579
ZNF350	0.486473	0.0196232
PLK4	0.486407	0.00113393
RIOK3	0.486068	0.00124631
MTO1	0.486013	0.00118831
GDAP2	0.485926	0.00129642
RBM25	0.485923	0.000814448
FAM63B	0.485878	0.0162095
CREBL2	0.485513	0.00222205
BDKRB2	0.48548	0.182379
IFNGR1	0.485473	0.0010929
PUS10	0.485029	0.012559
SCML2	0.485004	0.00197659
AVIL	0.484891	0.195842
GLRX2	0.484846	0.00361881
ALG10	0.484733	0.00876608
C8orf76	0.484432	0.0230715
MEF2C	0.483946	0.0027971
TMEM184C	0.48389	0.00550159
CD164	0.483873	0.000805076
METTL18	0.483709	0.00753437
FAM169A	0.483401	0.00436447
PLAC8L1	0.483171	0.121476
ISCA1	0.482693	0.00137574
NOP58	0.482686	0.0007651
CHRNA10	0.482147	0.139399
TPRKB	0.482082	0.00263131
PON2	0.482055	0.0025784
NDUFAF1	0.481182	0.00363947
GATA2	0.481151	0.0279596
SLC44A5	0.480931	0.00223573
GNL2	0.480875	0.000949595
RRAGB	0.480714	0.00487612
DYRK1A	0.480448	0.00133917
WDR89	0.479948	0.00169123
SS18L2	0.479723	0.0025882
RAB3C	0.479712	0.119194
PTEN	0.479644	0.00208296
PIGK	0.47959	0.00137924
CERS6	0.479389	0.00319168
SLC23A3	0.479321	0.184446
INSIG2	0.479197	0.00468673
SLC22A1	0.479077	NA
BCCIP	0.479035	0.000929917
SUPT16H	0.478791	0.000999547
ECT2L	0.478678	NA
USP34	0.478454	0.0027338
N4BP2L2	0.478376	0.00102017
CCDC117	0.478271	0.000962116
RNF14	0.478243	0.00109791
RIC8B	0.478189	0.00345722
ARFGEF2	0.478142	0.00197544
G3BP1	0.478002	0.00101165
TNRC6B	0.477546	0.00426956
CENPQ	0.477542	0.00553959
HSPA4	0.477478	0.000808212
PVRL3	0.47746	0.00125168
UBR3	0.477425	0.00146328
PABPC4L	0.477163	0.00270412
USP48	0.47711	0.00340208
RASA2	0.476963	0.00342964
DCAF6	0.476446	0.00131186
DYNLT3	0.476015	0.00648679
PRPF39	0.475829	0.00250643
RINL	0.475424	0.191766
MAPK1	0.475191	0.00102557
ARHGAP29	0.475143	0.00446706
RASSF6	0.475067	0.19555
C4orf32	0.474999	0.00626506
LCT	0.474562	NA
TMEM99	0.474492	0.00787499
SRSF6	0.474464	0.00101198
ACBD5	0.474306	0.00271935
PIK3CA	0.474098	0.00512101
BTBD10	0.474073	0.00203858
ZNF283	0.473994	0.00948939
EFCAB7	0.4739	0.0080492
C16orf72	0.473699	0.00142973
DEPDC7	0.473378	0.00649797
KCNRG	0.473165	0.17436
MRPL47	0.472841	0.00256272
YIPF6	0.472734	0.00204865
DNAH8	0.472639	0.190165
KLHL11	0.471898	0.0021058
ALS2	0.471769	0.00289373
TRIM52	0.471765	0.0117837
NCK1	0.471507	0.00280234
CRNKL1	0.471447	0.0027971
PCF11	0.471259	0.00137924
SLC2A13	0.471201	0.00373771
SNAP23	0.470683	0.00152992
PPM1A	0.470093	0.00160109
GUCY1A2	0.470039	0.184259
MRS2	0.469909	0.00149273
DNLZ	0.469859	0.130871
UQCRHL	0.469842	0.197366
TMEM70	0.469751	0.00276978
JMJD1C	0.4691	0.0125648
CCDC39	0.46903	0.213215
HSPA1L	0.468995	0.212734
NFKBIB	0.468889	0.0123308
SMC6	0.468681	0.00440166
DIRC2	0.468495	0.00647959
ZCCHC9	0.468461	0.0019459
ARPC5L	0.468398	0.00396116
EIF4E	0.468236	0.00116755
ZBED5	0.46813	0.00268011
MTUS1	0.468032	0.00527366
RAB10	0.467979	0.00125786
GPR75	0.467585	0.104692
PYROXD1	0.467245	0.0147858
EXOC1	0.467035	0.00231951
CMTM6	0.466933	0.00149017
TWISTNB	0.466759	0.00343555
DCUN1D1	0.466755	0.00541213
TIPARP	0.466455	0.00231516
ACBD3	0.466415	0.00248456
IFT20	0.466312	0.00586334
NEK10	0.466302	0.0198756
SRP54	0.46609	0.00162053
FAM136A	0.466033	0.0014537
POLK	0.465996	0.0294697
C1orf131	0.465973	0.0027655
RARS	0.465747	0.00133524
DENND4C	0.465579	0.00305452
CROT	0.465562	0.00655576
CLPX	0.465468	0.00219357
SEC31A	0.465253	0.00159354
IDE	0.465208	0.00164994
C17orf97	0.46517	NA
TMEM182	0.464504	0.0283359
AZI2	0.464375	0.00394253
DTNA	0.464346	0.00246587
C1orf109	0.464278	0.00184139
ANKIB1	0.464228	0.0025195
SGCB	0.464151	0.00493191
SCFD1	0.463972	0.00461942
AFTPH	0.463902	0.00256369
FEM1C	0.463773	0.0043442
FPGT	0.463479	0.00455432
ZNF471	0.463145	0.112879
GABPB2	0.463145	0.00500856
UPF3B	0.462903	0.00292399
C11orf74	0.462831	0.00413785
ZNF638	0.462675	0.00880187
GPR135	0.462553	0.216112
PARL	0.462455	0.00381323
ASUN	0.462247	0.00185728
STXBP3	0.461941	0.00424962
COQ10B	0.461931	0.00393971
BAG2	0.461604	0.00521715
KCNMB3	0.461592	0.147273
CYP2U1	0.461509	0.0116259
PNN	0.461346	0.00204889
MRPS31	0.461173	0.00278816
QRSL1	0.461132	0.00207189
GNA13	0.460604	0.0019594
ATAD3B	0.460395	0.00956362
GOLGB1	0.460004	0.225046
CHRNA9	0.459556	0.219342
CDC5L	0.459472	0.00233464
PAK3	0.459461	0.158387
SRP9	0.45931	0.0012418
CYP20A1	0.459202	0.00398697
WDR3	0.458926	0.0018949
ZSCAN12	0.45882	0.0025539
OTUD3	0.458141	0.0105361
DNAJC21	0.457849	0.00416155
NAPG	0.457683	0.00300804
C18orf8	0.456722	0.00302832
DFNB59	0.456715	0.11761
PTCH2	0.456496	0.0598475
VPS18	0.456461	0.0108781
GOLGA5	0.455976	0.00313432
SASS6	0.455904	0.00351951
HS2ST1	0.455714	0.00351903
PANK1	0.455406	0.00358419
RBM7	0.455227	0.00603255
KRAS	0.455049	0.00816205
FDX1	0.454986	0.00366059
CEP89	0.454985	0.0106325
SLC30A9	0.45483	0.00229029
CNOT2	0.454804	0.00222091
MTMR2	0.454758	0.00384245
CCDC112	0.454691	0.0190819
DIRAS2	0.453989	NA
WAS	0.453401	NA
PAQR3	0.452941	0.00389921
GOLGA7	0.452738	0.00325279
CHCHD7	0.452631	0.00254121
SNAPC5	0.452611	0.013476
DDX21	0.452566	0.00152541
EIF5A2	0.452561	0.0123471
MTHFD2L	0.452219	0.0251213
ZMAT3	0.452118	0.0177154
POLI	0.451999	0.0140871
SEC11C	0.451995	0.00572389
ZNF721	0.451769	0.00437007
ACAP2	0.451705	0.0033756
NAGPA	0.451596	0.0347331
C10orf131	0.451413	0.225592
SPCS3	0.451407	0.00194012
ZNF354A	0.451096	0.0117655
AMMECR1	0.451052	0.00410259
TRAF6	0.451013	0.0085384
USP24	0.450893	0.0050294
TOP2B	0.450767	0.00178197
ZNF569	0.450747	0.0233577
CRK	0.450643	0.00226469
ZNF429	0.4506	0.0616028
LRRD1	0.450576	NA
KANSL2	0.450251	0.00320395
DAPK3	0.45013	0.00869598
C3orf17	0.449845	0.002292
XRN1	0.449719	0.00925427
METAP2	0.449684	0.00231516
QKI	0.44967	0.00234103
SOCS5	0.449571	0.00609166
CBFB	0.449562	0.00237466
DPM1	0.449311	0.00276978
ARSK	0.449135	0.0150992
DUSP12	0.448999	0.00426956
SHQ1	0.448958	0.00306571
ZNF431	0.448946	0.00613933
TPM4	0.448903	0.00260297
YPEL5	0.448582	0.0051585
ZNF121	0.448286	0.00566731
SKA2	0.448206	0.00241648
LRP2BP	0.447886	0.232697
ARMC1	0.447695	0.0027971
HOXD13	0.447574	0.00402268
ZNF614	0.447452	0.0185336
MOB1A	0.447363	0.00336858
YWHAB	0.447126	0.00316526
UBXN7	0.447041	0.0128895
HMMR	0.446805	0.0151011
RSRC2	0.446636	0.00231884
MEF2A	0.446622	0.00577114
NANOS1	0.446012	0.0464418
ZNF160	0.445919	0.0390529
MPP5	0.445595	0.0035384
C8orf59	0.445259	0.00311023
TFRC	0.445211	0.00369346
BMS1	0.445122	0.00347245
TPD52	0.444722	0.00414838
RAB2A	0.444573	0.00342116
NIN	0.444389	0.00353417
HIPK3	0.444007	0.00402795
BRCA2	0.443846	0.235524
C2orf44	0.443791	0.0045873
ANKMY2	0.443771	0.00472884
TMEM5	0.443579	0.00856606
VPS41	0.443554	0.00289745
CCDC122	0.443101	0.028618
MRPL50	0.443019	0.00329133
ARHGAP21	0.443014	0.00286507
ZRANB1	0.44289	0.00266678
HSPA6	0.442298	NA
SUPV3L1	0.442013	0.00292494
HIBCH	0.441817	0.00578655
TAS2R43	0.441782	0.245929
ERP44	0.441717	0.00512251
NCOA3	0.441661	0.00645543
SLC30A6	0.44159	0.00416905
RAB30	0.441577	0.0200155
CCT6B	0.441375	0.174412
REST	0.441201	0.0115653
EEF1E1	0.441156	0.00543551
RAD21	0.440253	0.0025784
DENR	0.440145	0.00277535
BDH2	0.439734	0.00428695
CHMP2B	0.439714	0.00420611
SRPK2	0.43966	0.00359666
TXNL1	0.439609	0.00602915
SMC1B	0.439594	NA
DDX46	0.439531	0.0026383
ACTR2	0.439476	0.00422256
EML4	0.439041	0.00407632
RLIM	0.438925	0.00585217
TMOD2	0.438916	0.0169155
PPID	0.43876	0.00390886
TCEB1	0.438702	0.00390886
ZNF180	0.438446	0.0133645
BIRC6	0.438445	0.00273122
SAP30L	0.438349	0.00602384
STEAP1	0.438327	0.0289682
MYL12A	0.438202	0.00319177
IKZF5	0.437955	0.0120221
FCF1	0.43761	0.00495187
SBDS	0.437566	0.00315927
ZDBF2	0.43748	0.0121998
MAFB	0.437437	0.153817
SLC8A2	0.437166	NA
BRIP1	0.437121	0.00464238
TAS2R5	0.437064	0.152035
FGF9	0.436815	0.0941336
ZNF440	0.436648	0.0147214
ZNF23	0.436628	0.00880187
SPTBN4	0.436612	0.169895
RAB11FIP2	0.436605	0.00532788
ZNF669	0.436408	0.0203944
RIT1	0.436279	0.00534222
CCNL1	0.436213	0.00574773
SERP2	0.435892	0.115698
FNIP2	0.435666	0.00668985
AEBP2	0.435588	0.00688431
HRASLS	0.435544	0.0941177
YIPF5	0.435357	0.00438781
FAM212B	0.435326	0.0224258
TRMT5	0.435264	0.00448389
ZCCHC2	0.435123	0.0210524
TOB1	0.435006	0.0135029
UBA3	0.434842	0.00342473
B3GNT9	0.434586	0.249436
ENPEP	0.434518	0.0803661
CLP1	0.434256	0.0091428
ORMDL3	0.434176	0.00626866
PPP2CA	0.434081	0.00322238
PCMT1	0.434012	0.00306064
RAE1	0.433937	0.0039669
RPS6KA6	0.433841	0.010223
DENND1B	0.433687	0.0196373
UBE3A	0.43364	0.00468648
DCAF17	0.433639	0.00683171
HSD17B7	0.433257	0.00807693
ANLN	0.433133	0.00568627
HSP90AA1	0.433073	0.00256199
ZBTB44	0.43307	0.00409025
ZNF175	0.432984	0.0159005
APC	0.432909	0.241107
SORBS1	0.432905	0.0393742
CDCA2	0.432453	0.00473224
ST8SIA5	0.43239	NA
UBE2D1	0.432233	0.00701968
PIK3C3	0.432135	0.00648623
ZNF248	0.432046	0.00765147
KLHL8	0.431909	0.00420596
CDC42	0.431656	0.00503261
TSPAN12	0.431474	0.0118229
THYN1	0.431361	0.00611124
C1orf52	0.431241	0.00569781
BCO2	0.431118	0.152471
PUS1	0.43104	0.0113924
PCGF6	0.430869	0.00437443
CDC37L1	0.430854	0.0155288
NT5C2	0.430834	0.00500856
THNSL1	0.430429	0.0132977
POLR3G	0.430397	0.00708008
RHOBTB3	0.430255	0.00748876
SLC12A2	0.430246	0.00633817
KCMF1	0.430214	0.00546038
GNAI1	0.429941	0.00732515
TRIP11	0.429938	0.0389815
UHRF1BP1L	0.429808	0.00835282
VPS33A	0.4295	0.00523459
NUP210L	0.429374	0.264717
CGGBP1	0.429177	0.0037005
PUS3	0.429136	0.00927529
CTSA	0.429119	0.00848624
HBP1	0.429032	0.00601077
WDR75	0.428941	0.00504372
ZCCHC8	0.428787	0.00557981
TRAM1	0.428748	0.00351903
RND3	0.428502	0.0128312
CCDC59	0.428438	0.00504372
LRPPRC	0.42838	0.00306077
NRBP1	0.428355	0.00912251
BBIP1	0.428325	0.00932418
FANCM	0.428053	0.00952509
COIL	0.428048	0.00407896
DUSP8	0.428031	0.261286
PIAS2	0.427956	0.00765147
SUV420H1	0.427938	0.00864913
RMND5A	0.427888	0.00428981
NSF	0.427773	0.00419054
PLRG1	0.427715	0.00487931
TRAK2	0.427673	0.006151
ANP32E	0.427545	0.00389921
PCMTD1	0.427482	0.00881197
C14orf142	0.427439	0.0126962
TRNT1	0.427356	0.0113938
GABPA	0.427057	0.0112924
THUMPD3	0.426882	0.0051585
CCDC66	0.426773	0.0078934
COG6	0.42673	0.00713422
FASTKD1	0.426018	0.00484806
DNAJC15	0.425909	0.255048
CWC22	0.425096	0.0136519
RCAN2	0.425023	0.15962
MREG	0.42482	0.0111584
UBTD2	0.424754	0.00509685
NEK2	0.424645	0.00455432
TNFRSF10B	0.424621	0.00426371
DMTF1	0.424612	0.00455139
CPSF2	0.424527	0.00381323
DDI2	0.424483	0.0258901
GALNT7	0.424337	0.00746138
IKZF2	0.424123	0.148152
SKA3	0.423927	0.00991514
IFRD1	0.423907	0.00400263
ZFAND2A	0.423854	0.0335681
CHKA	0.423716	0.0142952
FIGNL1	0.423621	0.0043442
TCF12	0.42357	0.0078478
STXBP5	0.423066	0.00910187
MASTL	0.423057	0.00516821
TMEM9B	0.422977	0.013549
PDCD6IP	0.422935	0.00402268
ATP6V1H	0.422788	0.00604389
TEAD1	0.422767	0.0129069
DDX20	0.422207	0.00449557
IFT81	0.422129	0.0111561
PGBD2	0.421703	0.0318482
NUFIP1	0.421594	0.0136969
PRKAR1A	0.421522	0.00413176
BMPER	0.421079	0.112031
THAP6	0.420641	0.0165984
ARID5B	0.420352	0.00967602
TCP10L	0.420275	0.17822
TAF1A	0.420104	0.0119469
EPT1	0.420095	0.0137019
GNL3	0.420066	0.00383248
CC2D2A	0.419904	0.0153688
RAB18	0.419835	0.00646242
ZNF613	0.419789	0.0396417
C1orf27	0.41977	0.0123885
FAM118B	0.419722	0.00770258
TMED2	0.419406	0.00399718
C2orf66	0.419359	NA
RBM48	0.419267	0.0177158
RNASEH1	0.419183	0.00712848
NFAT5	0.419166	0.0202945
C12orf60	0.419132	0.074945
ZNF107	0.418972	0.0421574
TBX18	0.41871	0.0173957
SLMAP	0.418483	0.00760436
NME7	0.418478	0.0153718
ZFP1	0.418461	0.0147763
RNF20	0.418457	0.00508483
SMCHD1	0.418294	0.00850407
WDR46	0.418229	0.00988033
FBXW12	0.418156	0.21622
ODC1	0.418057	0.00665418
RBPJ	0.417844	0.00562225
MTIF3	0.417758	0.00928767
SLC25A24	0.417521	0.00654627
ZNF79	0.417476	0.0158899
SNRNP48	0.417411	0.00544641
ODF2L	0.41704	0.0097116
POLR2B	0.416969	0.00455432
LCA5	0.416408	0.0293027
YIPF4	0.416398	0.00673821
RPGR	0.416396	0.0142705
KBTBD6	0.415986	0.0100559
REXO2	0.415954	0.00752272
GGPS1	0.415477	0.0056101
HYLS1	0.415393	0.0435769
GCA	0.415187	0.0188925
BFSP1	0.415173	0.102173
BTG3	0.414839	0.0078478
IFT74	0.414839	0.0294956
RIF1	0.414688	0.0230571
ZNF658	0.41433	0.0558552
DOPEY1	0.414256	0.0131447
MSH3	0.414229	0.00717068
DAZAP2	0.414006	0.00613933
PBRM1	0.413895	0.00781087
ALG11	0.413581	0.0269252
POGLUT1	0.413579	0.00956614
RGS5	0.413531	0.0241222
JUND	0.413501	0.0406778
GLRX5	0.413394	0.00699919
UBE2K	0.413324	0.0194419
NCOA1	0.413136	0.0118379
ATL1	0.413131	0.0447705
SSR1	0.413118	0.00530158
SAV1	0.41297	0.0107349
MDM1	0.412641	0.0150627
TATDN1	0.412564	0.0149504
ZNF684	0.412428	0.0380538
NKX2-4	0.412425	0.107855
GCLM	0.412394	0.0105129
CCAR1	0.412267	0.00919225
NOL10	0.412079	0.00583381
LIN54	0.412045	0.0128312
ZFAND5	0.412022	0.00729408
IKBKE	0.411978	0.160505
PDCD5	0.41173	0.00623478
YY2	0.411594	0.088742
SLC25A18	0.411501	NA
REL	0.411253	0.0235879
GSPT1	0.411104	0.00602484
INTU	0.41104	0.0105129
UEVLD	0.410959	0.0279895
ZNF674	0.410792	0.0470608
ZNF326	0.410769	0.0111934
SYDE2	0.410731	0.0131608
BAZ2B	0.410593	0.0242253
HCCS	0.410528	0.00927453
FOXP2	0.410339	0.0202945
BBS10	0.410205	0.0108781
SMC2	0.409317	0.0313131
ZEB1	0.40926	0.285309
DYNC1LI1	0.409244	0.0115425
BTBD7	0.409072	0.00845819
NUDT21	0.40886	0.00557981
DOCK7	0.408645	0.00932418
MAP7D3	0.408479	0.00735925
EIF2AK3	0.408474	0.019484
TGDS	0.408363	0.00824382
DCUN1D5	0.408186	0.008622
U2SURP	0.407967	0.00804379
PLCXD2	0.407935	0.0656478
ATMIN	0.407877	0.00830222
ASH1L	0.407529	0.00644947
HELQ	0.40735	0.0147658
PNRC1	0.407241	0.0144185
NFYB	0.406994	0.0142952
AP1G1	0.40697	0.00766803
MAP1LC3B	0.406555	0.0138432
SRSF11	0.406541	0.00748629
GAB1	0.406485	0.0200319
DOHH	0.406457	0.152493
BAG4	0.406333	0.0116259
CAPN3	0.405851	0.241744
RFPL4A	0.405766	NA
UGP2	0.405729	0.0120221
STAG2	0.405692	0.289409
MSH2	0.405573	0.00629835
ARHGAP42	0.405397	0.0479425
CAPZA1	0.405305	0.00584001
CALCOCO1	0.405265	0.010563
ZBTB24	0.4052	0.00921129
TRDMT1	0.405162	0.0214307
C5orf30	0.405093	0.0195571
SLC35B2	0.404861	0.0117362
PRPF38B	0.404807	0.0140681
RAB22A	0.404622	0.0144575
KIF3A	0.40439	0.0125449
MAGI3	0.404349	0.010653
DCUN1D4	0.404324	0.00968205
GNPNAT1	0.404069	0.00735084
RAB33B	0.404062	0.0351825
ARF6	0.404016	0.00918141
AIMP1	0.40397	0.00821771
ACVR2A	0.403898	0.0151082
IL16	0.403887	NA
GSG1	0.403758	0.1943
ZNF572	0.403752	0.0952383
TRIP4	0.403751	0.0293489
ENY2	0.403533	0.00892896
DTWD1	0.40308	0.0283047
AGGF1	0.40295	0.00837996
RNF170	0.402931	0.0153338
GNS	0.402892	0.00746138
PRMT3	0.402861	0.00880701
ZNF709	0.402786	0.0331734
RNMT	0.402306	0.011688
ZNF184	0.40218	0.0148362
RUFY3	0.402168	0.0102211
ARID2	0.402134	0.010223
C10orf107	0.401986	0.273624
DCAF10	0.401976	0.0220733
LGALSL	0.401926	0.0111316
PPP3R1	0.401849	0.00988033
MPDZ	0.401446	0.0162447
ATF2	0.401281	0.0264078
AP3M1	0.40116	0.0105451
FOXP1	0.40097	0.0134167
GTF2E1	0.400721	0.0118172
SNX7	0.400631	0.0118484
KIAA1715	0.40025	0.00808914
MSI2	0.400247	0.0147072
C10orf88	0.399907	0.0188449
EIF1AX	0.399905	0.00626866
ACER3	0.399767	0.0259062
RRP9	0.399721	0.0261499
STIM2	0.399527	0.0229393
CCDC28A	0.399468	0.0160252
SCN2A	0.399453	0.282471
ZNF81	0.399433	0.0172747
CSPP1	0.399369	0.0116826
RNF168	0.399306	0.0115587
SLCO6A1	0.399267	0.164994
FAM217B	0.399167	0.0195624
DNAJA2	0.399008	0.00820359
TEX10	0.398993	0.00811578
WWC2	0.398569	0.0318482
ASCC3	0.398298	0.0148459
ZNF880	0.398292	0.238273
CLTC	0.39799	0.0107106
LMAN1	0.397856	0.00853651
PPP1CB	0.397575	0.0116445
ZC2HC1A	0.397494	0.0708553
PDCL3	0.397198	0.026022
LIMA1	0.397166	0.0105361
FAM179B	0.3971	0.0118172
RPS6KB1	0.396998	0.00952509
ZNF701	0.396847	0.0536283
SENP5	0.396687	0.00877517
TBC1D15	0.396683	0.0158419
BRIX1	0.396506	0.00837832
ELF2	0.39645	0.00882922
CAB39L	0.395972	0.0913458
LYSMD2	0.395899	0.180497
ATXN1L	0.395863	0.0137495
SH3YL1	0.395778	0.0495469
PCDHB16	0.395755	NA
SOS2	0.395585	0.0148843
ENAH	0.395298	0.0127841
TRIM67	0.39521	NA
EVI5	0.395187	0.014113
ALG14	0.395126	0.0288862
CHML	0.39507	0.0294956
NUP107	0.394755	0.0080492
EPS8	0.394727	0.0181999
NR2F2	0.394699	0.0262785
PAN3	0.394555	0.0293865
YTHDC1	0.394507	0.00991514
IBTK	0.394491	0.00932418
ECD	0.394375	0.0113672
AGFG1	0.394223	0.00950207
STMN3	0.394212	0.0325616
VPS13C	0.394123	0.028422
STXBP4	0.394093	0.0197753
ECT2	0.394047	0.0216032
PEX12	0.394023	0.070867
AURKC	0.393834	0.312598
PLCL1	0.393711	0.199852
RAD23B	0.393624	0.00789833
CSNK1G1	0.393594	0.0126637
RIC3	0.393286	NA
AIMP2	0.393193	0.0154666
PHIP	0.393111	0.0349788
TMEM183A	0.393006	0.0353182
PTPN4	0.392796	0.0239998
WDR74	0.392788	0.0150176
MAN1A2	0.392729	0.0147209
ZNF214	0.392638	0.0642564
NUP35	0.392488	0.0125732
ZFAND6	0.392484	0.010097
PANX1	0.392244	0.0186325
BRMS1	0.392145	0.0244629
IFNAR1	0.392103	0.0142188
NGLY1	0.391752	0.0109682
FAM60A	0.391742	0.00857912
NCKAP5	0.391582	0.30662
ZNF35	0.391475	0.023495
NUPL2	0.391464	0.0107384
BCLAF1	0.39146	0.288839
KBTBD3	0.391404	0.083519
TBC1D8B	0.391173	0.0526346
FRK	0.391079	0.173366
C9orf64	0.390871	0.016471
CLASP2	0.390832	0.0086046
RABGAP1L	0.3905	0.012412
UBA6	0.389974	0.0212903
CEP95	0.389942	0.0184922
CEPT1	0.389829	0.00981156
PSMD6	0.389745	0.00925427
PPM1D	0.389726	0.0120221
AEN	0.389721	0.0106923
SCG5	0.389715	0.292933
SNAPC1	0.389656	0.0168921
IMMP1L	0.389582	0.026984
HMGA2	0.389325	0.0116259
ZSCAN30	0.388932	0.0327212
TRMT61A	0.388824	0.0529994
POLR2M	0.38876	0.315858
ACADL	0.38871	0.154857
ZNF615	0.388657	0.043707
BMP2K	0.388486	0.0208058
GJA1	0.388408	0.0146683
COPS4	0.388276	0.0165144
RAP1B	0.388072	0.0102818
GCLC	0.388031	0.0133085
PBK	0.387938	0.0128177
FAM210A	0.387804	0.0184154
KRT10	0.38758	0.0728904
SCN11A	0.387566	0.289997
EMB	0.387527	0.0188449
GRK4	0.38689	0.0814849
DNAJC9	0.386833	0.0097116
NEMF	0.386736	0.0153338
ENOX2	0.386733	0.0165894
RNF4	0.386549	0.0167936
MAFK	0.386321	0.126135
MYNN	0.386104	0.018832
GOSR1	0.385976	0.0184085
GEMIN2	0.385963	0.0121473
BAG5	0.385948	0.010563
MARK1	0.385819	0.01719
MAPK1IP1L	0.385805	0.0195819
MRPL3	0.385699	0.0109723
RABEPK	0.385579	0.0146108
TRA2A	0.385451	0.0128034
NCAPG	0.385301	0.0135796
MRPL1	0.385222	0.0276637
CEP55	0.385222	0.0118379
B3GNT5	0.385136	0.0365337
DDX28	0.385017	0.0376541
MUT	0.384917	0.0165089
FAM53C	0.384901	0.0131306
CSRNP3	0.384821	0.0390842
RNF2	0.384732	0.0135405
COQ2	0.38459	0.0215909
PSG4	0.384481	0.103422
ATAD2	0.384476	0.0161491
ATP2C1	0.384465	0.0103568
CRYZ	0.384393	0.0167828
NOP16	0.384114	0.0210848
PARG	0.38408	0.0112293
TPR	0.384004	0.325402
ZNF286A	0.384001	0.015887
EAPP	0.383955	0.0167025
UTP18	0.383918	0.0113006
GABPB1	0.383781	0.0147209
C2orf47	0.383635	0.0331782
ZC3H14	0.383452	0.0107134
CEP57L1	0.383413	0.0183089
UNC13A	0.383392	0.119676
AAGAB	0.383384	0.010024
CENPL	0.383255	0.0149611
YKT6	0.382817	0.0119275
LMCD1	0.382697	0.137717
YY1	0.382673	0.0111362
SMPDL3A	0.382593	0.107346
NBEAL1	0.382565	0.0232514
TCEB3	0.382529	0.0114633
GBP4	0.382343	0.222068
ATM	0.382295	0.0189024
FBXO33	0.382279	0.0163694
ARFGEF1	0.381984	0.0137967
ARF4	0.381924	0.0114635
DUSP14	0.381882	0.0287698
C10orf2	0.381835	0.0141275
APAF1	0.38174	0.0194303
CREB5	0.381425	0.0591666
TMEM33	0.381199	0.0175246
ASB14	0.381097	NA
ZNF655	0.381094	0.0186569
QRICH2	0.380991	0.0430234
DERL2	0.380883	0.0250688
CDC27	0.380667	0.0106325
TARS	0.380508	0.0104517
TGM1	0.380374	0.284552
FAM198B	0.380365	NA
E2F3	0.380222	0.0137967
ABCA9	0.379558	NA
LRRC47	0.379541	0.0156566
ZCCHC6	0.379314	0.0188925
PTP4A2	0.379236	0.0160614
ZGLP1	0.379229	0.266411
MLEC	0.379111	0.0102039
LMBRD2	0.3789	0.0438392
NOL7	0.378818	0.0142952
RAB3B	0.378673	0.0167376
FAM134B	0.378239	0.0567894
MTF2	0.378177	0.011645
ITSN2	0.378173	0.019742
ZNF547	0.378108	0.237448
CHM	0.378006	0.0309468
SEC22B	0.377914	0.0147858
FGFR1OP	0.377881	0.0171713
FAM208A	0.377814	0.0113672
SLC4A7	0.377783	0.0160614
NETO2	0.377722	0.0142705
SLC38A7	0.37739	0.0436742
UBE2B	0.377277	0.038891
MFAP1	0.377167	0.0153946
TMEM242	0.37694	0.0217338
ARL4C	0.376923	0.034662
ZBTB11	0.376584	0.0127681
TOMM5	0.376534	0.0162397
CEP120	0.376338	0.016957
DDX52	0.3762	0.0136336
RBX1	0.375941	0.0153338
RBM18	0.375887	0.0202769
PHF14	0.375882	0.0147658
GFM2	0.375785	0.0121073
VN1R1	0.375546	0.336201
OSBPL11	0.375492	0.0241099
PPP2R5A	0.375443	0.0160413
SARM1	0.375391	0.0472028
PEX13	0.37532	0.0172975
SYAP1	0.375289	0.0121081
WNK3	0.375285	0.0209018
NUCKS1	0.375021	0.0131741
TBC1D4	0.374897	0.0176702
EXOG	0.374813	0.0259062
RINT1	0.374786	0.0486006
ARV1	0.374624	0.0168437
ATP6V1D	0.374534	0.0142619
C5orf34	0.374464	0.0311377
CPSF6	0.374371	0.0121073
NDUFC2	0.374298	0.0274656
HOXC9	0.374297	0.0565372
MAP9	0.373928	0.0750217
MTM1	0.373589	0.0408541
ACE2	0.373587	0.344055
ITGB3BP	0.373586	0.0137248
SCN3A	0.373549	NA
ASAH2	0.373274	0.257469
TTBK2	0.373229	0.0321458
PTRH2	0.373126	0.0290784
ANAPC4	0.373018	0.0167833
YTHDC2	0.372907	0.0139578
FGF12	0.372902	NA
C4orf27	0.372782	0.0215522
ARL4A	0.372545	0.0340963
C1orf101	0.372264	0.149365
CEP76	0.372136	0.0249802
ZBTB43	0.371993	0.0401806
RAB3GAP1	0.371886	0.0129755
FANCB	0.371658	0.0288485
HSPD1	0.371648	0.0110331
MGEA5	0.371498	0.0270918
PMFBP1	0.371468	0.156361
SMCR8	0.371453	0.0167936
ZW10	0.371414	0.0147099
EFTUD1	0.37137	0.0181424
POLN	0.371357	0.0472026
HSF2BP	0.371268	0.145453
TEX9	0.371239	0.0812264
GPRASP1	0.371229	0.101228
SPAG9	0.371049	0.0224332
NKIRAS1	0.370819	0.0456856
ARL6IP1	0.370511	0.0123765
SACS	0.370455	0.337899
VPS54	0.37022	0.0171705
VEZF1	0.370196	0.0201295
DBT	0.370057	0.0422981
PCDH7	0.370021	0.0209133
ARMCX2	0.370015	0.205867
ZNF830	0.369484	0.0307209
RASSF1	0.369463	0.0342047
TNFSF13B	0.369097	NA
GPSM2	0.368797	0.0223089
REV3L	0.368762	0.0419506
SPIN1	0.368715	0.0150627
NSL1	0.368327	0.0147582
DHX15	0.368286	0.0127681
MKNK2	0.367857	0.0348425
RRS1	0.367659	0.046817
WDHD1	0.367562	0.0211982
CDV3	0.367549	0.0142331
SAP30	0.367375	0.0315567
ICK	0.367246	0.0491589
[truncated: 11,144 more rows]
