# Supplementary material for: GC content shapes mRNA storage and decay in human cells
Source: eLife. 2019 Dec 19;8:e49708. doi: 10.7554/eLife.49708 (PMC6944446; doi:10.7554/eLife.49708)
Supplement: Supplementary file 2. — Sheet1: AU-rich probes Sheet2: GC-rich probes. [file elife-49708-supp2.xlsx]

## Sheet: Low GC probes
Name	Sequence
RenGFP_lowGC_1238_FY	AGATTGTACGTTCTTGAACATAACCTTCTGGCTTACACTCGGACCTCGTCGACATGCATT
RenGFP_lowGC_1686_FY	ATTATGATCTAGAGTCGCGGCCGCTTATTTTTACACTCGGACCTCGTCGACATGCATT
RenGFP_lowGC_1188_FY	TCATGTTGTTTCATGTGATCTGGATAACGAGCTTACACTCGGACCTCGTCGACATGCATT
RenGFP_lowGC_600_FY	TCACCTTTCTCTTTGAATGGTTCAAGATATGCTTACACTCGGACCTCGTCGACATGCATT
RenGFP_lowGC_545_FY	TTCTCATGATTTTTGATGGCAACATGGTTTCCTTACACTCGGACCTCGTCGACATGCATT
RenGFP_lowGC_189_FY	CGCGCTACTGGCTCAATATGTGGCACTTACACTCGGACCTCGTCGACATGCATT
RenGFP_lowGC_31_FY	CACTGCGGACCAGTTATCATCCGTTTCCTTACACTCGGACCTCGTCGACATGCATT
RenGFP_lowGC_1653_FY	CAATTCATCCATACCATGTGTAATACCAGCTTACACTCGGACCTCGTCGACATGCATT
RenGFP_lowGC_1491_FY	TGATAATGATCAGCCAATTGAACAGAACCATCTTACACTCGGACCTCGTCGACATGCATT
RenGFP_lowGC_1331_FY	AATCGATACCCTTCAATTCGATACGATTAACCTTACACTCGGACCTCGTCGACATGCATT
RenGFP_lowGC_1299_FY	TGTATCACCTTCAAACTTAACCTCAGCACGTTACACTCGGACCTCGTCGACATGCATT
RenGFP_lowGC_1144_FY	ACCATAAGCAAATGTTGTAACCAATGTTGGCCTTACACTCGGACCTCGTCGACATGCATT
RenGFP_lowGC_1077_FY	TTCAATGTCAATTTACCGTATGTAGCATCACCTTACACTCGGACCTCGTCGACATGCATT
RenGFP_lowGC_984_FY	ATTGGAACAACACCTGTAAACAATTCTTCACCTTACACTCGGACCTCGTCGACATGCATT
RenGFP_lowGC_885_FY	ACTCGCTCAACGAACGATTTGATATATTTTCCTTACACTCGGACCTCGTCGACATGCATT
RenGFP_lowGC_800_FY	ATTCAGTATTAGGAAACTTCTTGGCACCTTCATTACACTCGGACCTCGTCGACATGCATT
RenGFP_lowGC_721_FY	TGGTAAATCATCACTTGCACGTAGATAAGCATTTACACTCGGACCTCGTCGACATGCATT
RenGFP_lowGC_670_FY	TACAACGTCAGGTTTACCACCTTTTACTAACGTTACACTCGGACCTCGTCGACATGCATT
RenGFP_lowGC_637_FY	ATTTCACGAGGCCATGATAATGTTGGACGACTTACACTCGGACCTCGTCGACATGCATT
RenGFP_lowGC_467_FY	TGATCAACGCAATATCTTCTTCAATATCAGGCTTACACTCGGACCTCGTCGACATGCATT
RenGFP_lowGC_366_FY	TGCTCATAGCTATAATGAAATGCCAAACAAGCTTACACTCGGACCTCGTCGACATGCATT
RenGFP_lowGC_252_FY	AGTAACCTATAAGAACCATTACCAGATTTGCCTTACACTCGGACCTCGTCGACATGCATT
RenGFP_lowGC_157_FY	CATGTCGCCATAAATAAGAAGAGGCCGCGTTTACACTCGGACCTCGTCGACATGCATT
RenGFP_lowGC_61_FY	ATCAAGAACATTCATTTGTTTACATCTGGCCCTTACACTCGGACCTCGTCGACATGCATT

## Sheet: High GC probes
Name	Sequence
RenGFP_1671_FY	GTACAGCTCGTCCATGCCGAGAGTGATTTACACTCGGACCTCGTCGACATGCATT
RenGFP_739_FY	CTCGATGAACATCTTAGGCAGATCGTCGCTTACACTCGGACCTCGTCGACATGCATT
RenGFP_307_FY	TCTTTGGAAGGTTCAGCAGCTCGAACCAAGTTACACTCGGACCTCGTCGACATGCATT
RenGFP_275_FY	GTGAGGTACTTGTAGTGATCCAGGAGGCGATTACACTCGGACCTCGTCGACATGCATT
RenGFP_205_FY	GATCAGGGATGATGCATCTAGCCACGGTTACACTCGGACCTCGTCGACATGCATT
RenGFP_1700_FY	ATTATGATCTAGAGTCGCGGCCGCTTTACTTACACTCGGACCTCGTCGACATGCATT
RenGFP_1609_FY	ATCGCGCTTCTCGTTGGGGTCTTTGCTTACACTCGGACCTCGTCGACATGCATT
RenGFP_1454_FY	TGAAGTTCACCTTGATGCCGTTCTTCTGCTTACACTCGGACCTCGTCGACATGCATT
RenGFP_1423_FY	GTCGGCCATGATATAGACGTTGTGGCTGTTTACACTCGGACCTCGTCGACATGCATT
RenGFP_1338_FY	TTCAGCTCGATGCGGTTCACCAGGGTTTACACTCGGACCTCGTCGACATGCATT
RenGFP_1273_FY	GTTGCCGTCGTCCTTGAAGAAGATGGTGCTTACACTCGGACCTCGTCGACATGCATT
RenGFP_903_FY	TCGTTCTTCAGCACGCGCTCCACGAATTACACTCGGACCTCGTCGACATGCATT
RenGFP_871_FY	TCTTGATGTACTTACCCATTTCATCTGGAGTTACACTCGGACCTCGTCGACATGCATT
RenGFP_837_FY	TGGCTGAAGTGGAGGCCCTTCACCTTTTACACTCGGACCTCGTCGACATGCATT
RenGFP_804_FY	GAACTCGGTGTTAGGGAACTTCTTAGCTCCTTACACTCGGACCTCGTCGACATGCATT
RenGFP_614_FY	GTCTAACCTCGCCCTTCTCCTTGAATTTACACTCGGACCTCGTCGACATGCATT
RenGFP_557_FY	TCCAGTTTCCGCATGATCTTGCTTGGGTTACACTCGGACCTCGTCGACATGCATT
RenGFP_408_FY	CTCTCAGCATGGACGATGGCCTTGATTTACACTCGGACCTCGTCGACATGCATT
RenGFP_375_FY	TGTCTTGGTGCTCGTAGGAGTAGTGAAAGGCTTACACTCGGACCTCGTCGACATGCATT
RenGFP_234_FY	CTCTTGCCGGACTTACCCATTCCGATTTACACTCGGACCTCGTCGACATGCATT
RenGFP_34_FY	CCACTGAGGCCCAGTGATCATGCGTTTTACACTCGGACCTCGTCGACATGCATT
RenGFP_1366_FY	TGTTGCCGTCCTCCTTGAAGTCGATGCTTACACTCGGACCTCGTCGACATGCATT
RenGFP_495_FY	ATTTTCTCGCCCTCTTCGCTCTTGATTTACACTCGGACCTCGTCGACATGCATT
RenGFP_464_FY	CGATATCCTCCTCGATGTCAGGCCACTTACACTCGGACCTCGTCGACATGCATT
